# Supplementary material for: A novel approach to anxiety level prediction using small sets of judgment and survey variables
Source: Npj Ment Health Res. 2024 Jun 18;3:29. doi: 10.1038/s44184-024-00074-x (PMC11189415; doi:10.1038/s44184-024-00074-x)
Supplement: Supplementary file 2 — Supplemental Appendix 1 [file 44184_2024_74_MOESM2_ESM.xlsx]

## Sheet: Data
ID	LA	RA	LR	Ante	Insurance	Peak PR	Peak NR	Reward TP	Aversion TP	Total RR	Total AR	RA Tradeoff	Tradeoff range	RA consistency	Consistency range	Keep	age	income	marital	employment	L1	gender	sex	race	edu_level	edu_years	test	diagnosis	STAI-Ssum
126520856		0.462		0.348		1.096	294874114989653	0.953	0.563	6.684	221155586242240	68.96	36.762	2.628	0.365	0	7	3	1	2	4	1	6	3	3	7	2	2	50
126520867	1.002	0.369	0.146	0.352	-0.294	1.489	1.86	1.473	1.554	3.101	3.879	52.321	41.821	2.629	0.294	1	15	2	2	2	1	2	1	1	3	8	2	2	27
126520972	0.749	0.454	0.332	0.123	-0.117	0.828	1.644	0.988	1.477	1.242	3.225	47.266	38.139	2.706	0.118	1	4	5	2	2	2	1	1	1	4	10	2	2	43
126521021	0.834	0.369	0.09	0.233	-0.242	1.552	1.553	1.868	1.123	2.346	2.324	66.2	13.957	2.804	0.103	1	7	5	2	2	5	1	3	1	4	10	2	2	44
126521132	0.976	1.062	0.379	0.163	-0.124	1.239	1.599	1.303	1.476	2.234	3.221	44.86	45.001	1.071	1.26	1	25	2	1	2	2	1	1	1	2	5	2	2	50
126521221	0.95	0.287	0.134	0.154	-0.137	1.355	1.609	1.555	1.531	2.848	3.384	52.876	40.814	2.112	1.055	1	20	2	2	2	4	2	1	1	2	5	2	2	35
126521224	0.93	0.201	0.347	0.169	-0.161	1.111	1.507	1.455	1.534	2.224	3.079	44.094	40.777	2.61	0.473	1	27	4	6	1	2	1	1	1	3	6	2	2	51
126521230		0.076	0.988	0.375		1.706		1.495		3.572		63	40.249	1.736	1.059	0	25	1	1	1	1	1	1	1	1	3	2	2	38
126521234		0.29		0.348		1.619		1.716		2.797		82.62	18.076	2.89	0.123	0	32	4	3	3	2	1	1	1	3	7	1	1	53
126521250	0.382	0.378	0.45	0.084	-0.375	1.005	2.415	1.628	1.494	2.238	4.811	60	46.476	2.61	0.565	1	22	3	6	1	3	2	1	1	3	7	2	2	44
126521260	0.64	0.297	0.271	0.081	-0.13	0.925	1.264	1.038	1.403	1.292	2.575	39.282	30.032	2.75	0.091	1	14	5	1	2	1	1	1	1	6	13	2	2	24
126521263	0.547	0.433	0.414	0.051	-0.151	1.242	1.28	1.881	1.085	3.155	1.926	60	46.476	2.452	0.54	1	10	1	1	1	5	3	6	1	2	4	2	2	59
126521268	0.847	0.375	0.321	0.115	-0.116	0.974	1.324	0.833	1.164	1.079	2.066	58.16	37.264	2.15	1.101	1	20	2	6	2	2	2	3	4	4	10	2	2	45
126521279	0.149	0.543	0.362	0.007	-0.094	1.069	1.64	1.509	1.529	2.151	3.324	31.611	43.975	2.101	1.171	1	31	2	1	2	3	3	1	4	4	8	2	2	51
126521290	0.559	0.364	0.135	0.117	-0.412	1.62	1.507	1.481	1.513	3.269	3.053	40.023	41.318	2.565	0.518	1	35	1	1	1	1	1	1	1	2	5	2	2	43
126521301	0.943	0.402	0.674	0.116	-0.124	1.547	0.836	5.594	0.722	12.423	0.813	54.891	43.639	1.664	1.33	1	24	2	2	1	2	1	1	1	3	8	1	1	54
126521302	1	0.224	0.113	0.375	-0.375	1.614	1.786	1.503	1.566	4.141	3.831	62.125	36.064	2.618	0.376	1	12	2	1	2	1	1	1	1	3	6	2	2	39
126521311	1	0.24	0.221	0.375	-0.375	1.71	1.763	1.661	1.283	3.151	3.14	65.72	26.882	2.81	0.132	1	23	4	6	2	1	1	1	1	3	9	2	2	25
126521318	2.554	0.355	0.403	0.149	-0.035	1.531	1.573	1.526	2.295	2.998	4.852	57.904	27.601	2.515	0.351	1	18	2	1	2	1	1	1	1	5	8	2	2	72
126521335	1.18	0.362	0.404	0.16	-0.124	1.285	1.284	1.481	1.35	2.548	2.335	59.992	36.746	2.657	0.256	1	7	2	1	2	2	1	1	1	2	5	2	2	30
126521366	0.677	0.359	0.253	0.126	-0.293	1.4	1.39	1.476	1.519	2.811	2.817	51.053	44.678	2.388	0.232	1	21	3	6	2	1	2	1	1	2	5	2	2	43
126521372		0.508		0.019		1.09		1.529		2.149		81.462	13.24	2.58	0.338	0	18	5	1	2	1	1	1	2	4	8	1	1	31
126521387	0.545	0.313	0.226	0.118	-0.375	1.405	2.108	1.379	1.271	2.645	3.572	66.959	35.698	2.445	0.572	1	23	4	6	3	4	2	1	1	2	5	1	1	71
126521397	0.751	0.379		0.143	-0.125	1.236	1.563	1.49	1.039	2.211	2.166	84.25	14.085	2.567	0.392	0	12	3	1	2	3	1	1	2	3	8	2	2	43
126521442		0.302		0.13		1.331		1.482		2.792		60.833	36.489	2.366	0.753	0	18	2	3	1	4	2	1	1	3	7	1	1	58
126521459	1.048	0.212	0.277	0.137	-0.128	1.368	1.425	1.272	1.458	2.366	2.857	52.302	44.286	2.509	0.532	1	17	1	6	1	5	2	1	5	1	1	2	2	63
126521462	0.964	0.198	0.324	0.181	-0.227	1.339	1.418	1.137	1.622	2.03	3.19	52.5	44.244	1.96	0.616	1	13	1	1	1	1	1	1	3	1	4	2	2	32
126521464	0.761	0.463	0.165	0.098	-0.132	1.22	1.333	1.827	1.129	3.096	2.019	63.473	39.998	1.96	1.003	1	11	2	1	7	2	2	1	1	2	5	2	2	49
126521466	1.377	0.375	0.267	0.125	-0.088	1.419	0.869	1.012	1.668	1.917	2.003	30	46.476	2.339	0.681	1	12	1	2	1	1	1	1	3	2	5	2	2	51
126521476	1.548	0.315	0.102	0.33	-0.138	1.569	1.658	1.532	1.363	3.204	3.029	45	49.295	2.423	0.509	1	18	4	6	2	2	2	1	1	4	10	2	2	48
126521482	1.061	0.122	0.085	0.375	-0.309	1.626	1.692	1.493	1.5	4.179	3.879	54.244	32.735	2.79	0.02	1	15	2	6	2	1	1	1	7	3	7	2	2	69
126521488	2.018	0.389	0.383	0.258	-0.062	1.513	1.506	1.396	1.498	3.125	2.998	55.425	33.436	2.539	0.408	1	25	2	2	2	4	1	1	1	2	5	2	2	60
126521507		0.484	0.855	0.054								60	46.476	3	0	0	23	1	1	1	5	2	1	1	2	5	2	2	77
126521509	1.066	0.335		0.375	-0.375	2.424	2.197	1.5	1.335	4.849	3.91	75	36.742	2.892	0.121	0	21	3	3	4	1	1	1	2	6	11	2	1	24
126521518	1.208	0.514	0.287	0.102	-0.082	0.981	0.87	2.051	0.931	3.086	1.083	64.173	35.434	2.635	0.256	1	18	1	1	2	5	1	1	1	2	5	2	1	66
126521531	1.041	0.292	0.254	0.271	-0.213	1.601	1.539	1.52	1.192	3.223	2.458	65.286	35.03	2.4	0.5	1	16	1	4	2	1	2	4	1	2	5	2	2	66
126521538	0.505	0.363	0.258	0.084	-0.374	1.295	1.582	1.597	1.182	2.833	2.524	63.775	41.254	2.576	0.533	1	27	4	2	2	1	2	1	5	3	6	2	2	58
126521543	0.97	0.33	-0.159	0.172	-0.193	1.505	1.327	1.56	0.792	3.479	1.401	68.516	31.192	2.009	1.137	1	12	3	1	2	1	2	1	1	2	5	1	1	49
126521562	0.565	0.392	0.182	0.121	-0.365	1.452	1.725	1.666	1.47	3.212	3.515	49.101	40.898	2.516	0.551	1	36	3	1	2	1	2	1	4	3	7	2	2	25
126521565	1.189	0.312	0.43	0.229	-0.163	1.104	1.335	1.321	1.25	1.945	2.246	54.133	44.092	2.768	0.157	1	36	1	1	6	4	1	1	1	3	8	2	2	63
126521567	0.101	0.549	0.257	0.009	-0.318	1.099	1.362	1.373	1.483	1.99	2.693	52.546	44.234	2.685	0.184	1	20	2	2	2	3	1	1	1	2	5	2	2	31
126521632	0.751	0.335	0.273	0.1	-0.134	1.438	1.248	3.068	1.695	6.601	3.315	44.799	33.143	2.316	0.51	1	15	3	1	2	4	2	1	1	5	11	2	2	51
126521636			0.278		-0.375		1.613		1.606		2.998	0	0	2.387	0.491	0	19	2	4	2	5	3	1	8	3	6	2	2	65
126521648	0.704	0.121	0.133	0.163	-0.37	1.116	1.563	1.549	1.115	3.086	2.342	64.875	40.008	2.175	0.809	1	17	1	1	1	4	2	1	1	1	3	2	2	54
126521656	0.844	0.158	0.31	0.317	-0.375	1.29	1.581	1.217	1.668	3.145	3.517	62.904	42.337	2.729	0.214	1	33	2	3	2	2	2	1	1	2	5	2	2	58
126521664	0.902	0.124	0.219	0.291	-0.337	1.462	1.566	1.372	1.645	3.369	3.444	55.197	29.572	2.759	0.066	1	14	2	1	2	2	2	1	1	4	10	1	2	60
126521685	0.756	0.482	-0.319	0.117	-0.262	1.153	1.095	1.957	0.744	3.162	1.131	55.533	44.25	2.388	0.315	1	17	1	4	1	5	2	1	1	2	5	2	2	66
126521758	1.392	0.546		0.192	-0.125	0.982	1.246	1.344	0.813	2.299	1.351	75	36.742	2.709	0.232	0	4	1	6	1	2	2	1	3	1	4	2	2	40
126521764	0.708	0.361	0.48	0.074	-0.124	1.351	1.387	1.513	1.494	2.742	2.803	48.615	46.022	2.833	0.17	1	10	1	1	1	1	2	1	1	1	2	2	2	26
126521786	0.926	0.126	0.302	0.142	-0.158	1.354	1.414	1.169	1.48	2.202	3.039	55.625	33.323	2.247	0.319	1	5	2	1	2	5	2	5	6	2	6	2	2	76
126521808	1.15	0.136	0.302	0.515	-0.347	1.588	1.464	1.441	1.474	3.053	2.879	60	46.476	2.586	0.326	1	36	3	2	6	1	1	1	1	3	7	2	2	41
126521816	0	0.656	0.624	0	-0.169	0.896	1.602	1.874	1.461	2.23	3.198	60	46.476	2.902	0.098	1	33	1	3	1	3	2	1	2	2	5	1	1	64
126521821	1	0.335		0.375	-0.375	2.424	2.424	1.5	1.5	4.849	4.849	75	36.742	2.904	0.106	0	6	2	1	3	1	2	1	1	3	7	2	2	51
126521828	0.699	0.174	-0.277	0.152	-0.859	1.588	1.939	1.475	1.103	3.313	2.853	63.322	41.808	2.769	0.231	1	9	4	2	2	5	2	1	4	4	10	2	2	39
126521844	1.24	0.241	0.205	0.234	-0.132	1.362	1.578	1.251	1.471	2.284	3.13	52.244	44.3	2.608	0.612	1	34	4	3	2	3	1	1	1	3	9	1	1	33
126521848	0.74	0.364	0.199	0.176	-0.29	1.35	1.678	1.46	1.549	3.046	3.48	54.118	33.767	2.579	0.584	1	4	2	6	3	1	2	1	1	2	5	2	2	61
126521889	1.094	1.926	0.333	0.125	-0.102	1.278	1.194	0.836	1.519	1.425	2.855	20.655	32.373	2.463	0.319	1	20	3	2	2	2	1	1	1	4	9	2	2	54
126521898	0.869	0.413	0.448	0.087	-0.111	1.33	1.399	1.555	1.61	2.74	3.025	43.286	40.414	2.55	0.348	1	28	2	2	1	1	2	1	1	2	5	2	2	50
126521919	0.747	0.344	0.988	0.178	-0.25	1.346	1.796	1.539	1.13	3.443	2.706	73.424	25.723	2.747	0.165	1	4	1	1	2	3	1	1	2	2	5	2	2	29
126521928	0.761	0.169	0.151	0.234	-0.302	1.354	1.294	0.956	0.435	1.74	5.882	14.776	27.65	2.758	0.153	1	7	2	3	2	2	2	1	2	3	9	2	2	49
126521931	5.77	0.272	0.544	0.131	-0.008	1.487	1.598	1.473	2.025	2.989	4.312	52.5	44.244	2.64	0.321	1	19	2	1	2	1	1	1	1	2	5	2	2	44
126521940	1.141	0.453	0.772	0.125	-0.12	1.604		1.495		3.229		54	49.295	2.389	1.175	0	14	2	6	1	4	2	1	1	4	10	2	2	55
126521967	1.27	0.275		0.281	-0.125	1.396	1.745	1.18	1.168	3.391	2.717	81.329	21.238	2.624	0.409	0	11	2	2	4	2	2	3	1	3	7	2	2	47
126521972	0.804	0.163	0.175	0.237	-0.212	1.158	1.672	0.965	1.452	1.49	3.498	39.263	44.809	2.218	0.636	1	21	2	1	4	3	2	1	1	4	9	2	2	55
126521974	2.365	0.461	0.529	0.094	-0.023	0.945	2.314	1.758	1.5	2.325	4.628	54	49.295	2.165	1.188	1	8	5	2	2	3	2	1	1	3	8	2	2	38
126521976	0.764	0.277	0.196	0.169	-0.275	1.471	1.624	1.477	1.56	2.979	3.385	59.134	38.215	2.219	0.778	1	22	3	2	7	1	2	1	1	2	5	2	2	52
126522019	0.836	0.373	0.31	0.157	-0.212	1.346	1.534	1.496	1.529	2.698	3.131	59.408	37.421	2.678	0.418	1	37	4	2	4	4	2	1	1	4	10	2	2	53
126522034	0.958	0.292	0.273	0.372	-0.375	1.589	1.799	1.445	1.51	3.245	3.692	52.5	44.244	2.805	0.19	1	29	3	2	2	1	1	1	2	2	5	2	2	23
126522045	0.989	0.275	0.25	0.349	-0.375	1.48	1.561	1.487	1.431	2.943	3.08	52.546	44.234	2.884	0.117	1	18	2	1	2	1	2	1	1	2	5	2	2	53
126522050	0.299	0.468	0.28	0.029	-0.191	1.293	1.586	1.799	1.423	3.134	3.136	67.894	37.378	2.362	0.487	1	15	1	6	1	2	2	1	1	3	7	2	2	56
126522051	0.988	0.125	0.204	0.323	-0.292	1.279	1.49	1.416	1.636	4.276	4.133	48.457	38.626	2.545	0.288	1	10	2	6	2	5	2	6	1	2	5	2	1	44
126522069	1.078	0.146	0.4	0.379	-0.348	1.763	1.564	1.508	1.472	3.547	3.224	39.842	41.147	2.815	0.226	1	32	2	1	2	1	2	1	1	3	9	2	2	48
126522072	1	0.32	0.335	0.375	-0.375	1.974	2.424	1.488	1.5	4.016	4.849	60	46.476	2.797	0.186	1	38	2	2	6	1	1	1	2	3	9	2	2	26
126522074	0.847	0.314	0.169	0.264	-0.381	1.252	1.505	1.595	1.391	2.68	2.903	52.454	44.253	2.855	0.153	1	8	2	1	2	1	1	1	2	3	6	1	2	27
126522081	1.005	0.332	0.404	0.17	-0.165	1.512	1.412	1.554	1.886	3.278	4.035	37.293	44.204	2.528	0.33	1	30	3	2	3	1	2	1	1	2	5	2	2	43
126522089	1.16	0.145	0.239	0.248	-0.168	1.298	1.366	1.627	1.647	3.16	3.431	44.303	43.161	2.407	0.735	1	22	3	2	3	1	2	1	1	2	5	1	1	35
126522091	0.766	0.272	0.104	0.247	-0.274	1.143	1.762	1.386	1.568	2.12	3.763	55.516	44.247	2.481	0.352	1	19	4	2	1	1	2	1	2	4	8	2	2	26
126522097	0.779	0.29		0.19	-0.297	1.403	1.569	1.223	0.903	1.883	1.885	73.339	26.003	2.667	0.194	0	11	1	1	3	4	1	3	2	3	6	2	2	55
126522102	1.486		0.334	0.223	-0.229	1.862	1.32	1.094	1.417	2.708	2.904	10.321	23.078	1.943	1.07	0	12	2	1	3	3	1	1	3	4	8	1	1	50
126522115	1.027	0.475	0.298	0.113	-0.143	1.61	1.011	2.07	1.512	4.512	2.273	47.262	45.283	1.809	0.95	1	13	2	1	1	3	2	1	1	2	5	2	2	30
126522121	0.757	0.243	0.335	0.133	-0.25	1.546	2.383	1.636	1.502	3.426	4.768	54	49.295	2.042	1.119	1	32	1	4	4	1	2	1	2	3	6	2	2	43
126522124	1	0.235	0.09	0.375	-0.375	1.676	1.852	1.512	1.5	3.371	3.703	55.572	44.259	2.429	0.479	1	33	3	3	4	1	2	1	2	5	8	2	2	24
126522126	1.029	0.083	0.273	0.317	-0.204	1.272	1.539	1.32	1.256	2.329	2.692	63.467	41.628	2.595	0.377	1	13	3	1	1	4	1	6	2	2	5	2	2	52
126522140	1.168	0.505	0.548	0.169	-0.139	1.134	0.963	1.366	1.596	2.166	2.307	60	46.476	2.476	0.35	1	10	3	1	2	3	2	1	6	3	6	2	2	47
126522144	1.846	0.194	0.612	0.456	-0.125	1.532	2.214	1.454	1.5	2.971	4.427	60	46.476	2.655	0.397	1	12	3	2	4	1	1	5	1	1	5	2	2	27
126522150	0.649	0.305	0.25	0.128	-0.301	1.522	1.406	1.578	1.53	3.245	2.891	39.317	44.833	2.827	0.166	1	20	3	2	2	5	2	1	2	3	7	2	2	32
126522160	3.534	0.386	0.51	0.107	-0.016	1.047	1.049	1.517	1.539	2.149	2.145	52.38	44.269	2.616	0.371	1	24	1	1	1	1	2	1	1	3	6	2	2	47
126522162	0.857	0.195	0.38	0.148	-0.245	1.544	1.424	1.572	1.395	3.316	2.705	49.894	39.927	2.234	1.125	1	15	2	6	6	3	1	1	5	1	4	2	2	47
126522167	1.036	0.475	0.365	0.15	-0.125	1.111	1.367	1.507	1.622	2.44	2.967	46.325	45.097	2.244	1.12	1	28	4	2	2	1	2	1	1	7	15	1	1	57
126522190	0.708	0.268	0.245	0.25	-0.375	1.046	1.615	1.54	1.637	2.207	3.525	67.233	37.847	2.747	0.113	1	13	1	6	3	1	1	1	7	6	11	2	2	50
126522195	1.509	0.127	0.276	0.306	-0.132	1.515	1.742	1.449	1.544	2.951	3.611	55.89	44.333	2.329	0.748	1	38	7	7	2	1	1	1	1	6	11	2	2	25
126522202	0.575	0.444	0.832	0.049	-0.125	1.257	1.134	1.604	1.45	2.708	2.28	60	46.476	2.496	0.616	1	18	2	6	4	2	2	1	1	2	5	1	1	28
126522208	1.485	0.153	-0.256	0.322	-0.126	1.551	1.549	1.392	1.052	3.377	2.174	71.786	29.089	2.787	0.228	1	28	3	1	2	1	1	1	1	7	11	2	2	42
126522217		0.267	0.855	0.375		1.601		1.659		3.542		60	46.476	2.656	0.406	0	26	3	2	1	5	2	6	8	2	5	2	2	50
126522225	0.39	0.437	-0.081	0.049	-0.256	0.993	1.291	1.81	0.854	2.935	1.476	74.21	25.02	2.743	0.182	1	24	2	1	3	4	1	1	2	2	5	2	2	49
126522226	0.779	0.37	0.373	0.079	-0.128	1.567	1.552	1.591	1.515	3.326	3.251	24.285	35.183	2.758	0.16	1	34	2	2	1	1	2	1	1	2	5	2	2	23
126522237	0.639	-0.019	0.254	0.138	-0.194	0.986	1.87	0.645	1.568	0.847	3.995	45	49.295	1.617	0.747	1	5	1	1	3	1	1	1	4	6	14	2	2	45
126522243	2.404	0.288	0.439	0.125	-0.06	1.608	0.869	1.395	1.336	3.003	2.472	11.176	17.729	2.684	0.316	1	7	1	1	4	3	2	3	2	2	5	2	2	49
126522257	0.955	0.071	0.128	0.379	-0.375	1.696	1.791	1.437	1.522	3.335	3.641	33.883	44.395	2.35	0.75	1	35	1	2	7	1	1	1	1	3	6	2	2	39
126522265	0.187	0.507	0.612	0.026	-0.375	1.147	2.405	1.522	1.497	2.298	4.802	60	46.476	2.663	0.377	1	15	3	2	1	3	2	1	1	2	5	2	2	59
126522271	0.934	0.411	0.146	0.123	-0.133	0.999	1.07	1.156	0.974	1.596	1.446	36	49.295	1.816	1.143	1	21	2	1	1	1	2	1	1	2	5	2	2	27
126522274	0.412	0.471	0.367	0.049	-0.179	1.08	1.976	1.644	1.487	2.378	3.927	55.364	44.217	2.732	0.34	1	22	3	2	1	3	1	1	6	3	7	2	2	52
126522278	1.202	0.502	0.7	0.168	-0.125	1.174	1.321	1.548	1.281	2.865	2.279	60	46.476	2.729	0.232	1	10	3	2	2	2	2	1	1	4	8	2	2	44
126522288	0.762	0.402	0.339	0.081	-0.138	1.419	1.325	1.581	1.331	2.991	2.355	30	46.476	2.04	0.701	1	11	1	1	1	5	2	1	1	6	12	2	2	65
126522291	1.042	0.253	0.283	0.394	-0.359	1.636	1.598	1.614	1.5	3.517	3.196	52.5	44.244	2.817	0.169	1	17	3	6	2	1	1	1	1	2	5	2	2	43
126522305	0.672	0.371	0.371	0.074	-0.125	1.358	1.537	1.676	1.694	3.077	3.506	65.293	34.201	2.318	1.14	1	31	3	2	6	3	1	1	1	3	6	1	1	60
126522308	0.988	0.269		0.375	-0.375	1.669	1.864	1.783	1.092	2.768	2.714	82.5	18.371	2.87	0.098	0	18	2	1	2	3	1	1	1	2	5	2	2	72
126522312		0.162	0.694	0.334		1.037		1.148		1.593		60	46.476	2.7	0.404	0	19	6	2	2	1	1	1	1	4	9	2	1	31
126522313	1.381	0.093	0.383	0.272	-0.126	1.256	1.467	1.364	1.526	2.423	3.016	62.929	42.305	2.786	0.181	1	18	5	2	2	1	2	1	2	4	9	1	1	28
126522317	0.725	0.478	0.368	0.046	-0.073	1.115	1.515	1.558	1.5	2.316	3.03	55.984	44.358	2.758	0.347	1	33	6	2	4	3	2	1	2	4	9	2	2	59
126522323	0.72	0.407	0.301	0.141	-0.252	1.448	1.589	1.63	1.49	3.131	3.251	46.614	40.443	2.875	0.123	1	10	1	2	4	5	2	1	1	4	8	2	2	67
126522327	1	0.232	0.291	0.375	-0.375	1.791	1.773	1.478	1.574	3.641	3.819	50.72	44.817	2.835	0.154	1	14	2	6	2	5	2	1	3	3	7	2	2	72
126522328	0.619	0.397	0.272	0.126	-0.338	1.527	1.471	1.559	1.552	3.137	3.045	50.834	44.768	2.589	0.427	1	27	1	1	1	5	2	6	2	3	6	2	2	54
126522329	0.604	0.432	0.372	0.066	-0.129	0.997	1.358	1.231	1.533	1.632	2.822	52.56	44.232	2.608	0.434	1	22	2	2	3	1	2	1	5	2	5	2	2	55
126522330	1.012	0.516	0.396	0.108	-0.089	0.696	1.403	1.626	1.558	1.64	2.913	54	49.295	2.1	1.18	1	15	1	1	1	4	3	4	1	4	10	1	2	41
126522331	0.861	0.589	0.667	0.168	-0.189	1.121	1.706	1.666	1.302	2.787	3.015	54	49.295	2.255	1.111	1	25	3	6	2	2	2	1	1	3	7	2	2	51
126522334	1.12	0.171	0.919	0.35	-0.25	1.763	1.998	1.52	1.274	3.493	3.393	69.536	31.88	2.776	0.2	1	22	3	6	3	2	2	1	1	2	5	2	2	47
126522340	0.754	0.265	0.133	0.135	-0.312	1.355	1.462	1.343	1.169	2.5	2.315	56.668	44.572	2.296	0.687	1	9	2	2	1	2	2	1	1	3	9	2	2	47
126522343	0.414	0.362	0.249	0.096	-0.373	1.026	1.68	1.147	1.381	1.603	3.157	56.372	39.484	2.461	0.471	1	10	2	1	2	5	2	1	2	3	6	2	2	65
126522345	0.917	0.295	0.264	0.32	-0.375	1.486	1.697	1.514	1.472	3.003	3.419	52.5	44.244	2.857	0.115	1	11	3	2	2	1	1	1	1	4	10	2	2	43
126522346	1.065	0.216	0.22	0.377	-0.286	1.635	1.917	1.44	1.557	3.289	4.076	55.536	44.251	2.223	0.674	1	12	2	1	4	1	2	4	2	2	5	2	2	34
126522349	1.044	0.472		0.117	-0.125	1.073	1.066	1.464	0.685	2.145	0.974	54	49.295	1.942	0.985	0	13	4	2	2	1	1	1	1	4	8	1	1	36
126522355	0.91	0.185	0.238	0.302	-0.375	1.736	1.689	1.529	1.537	3.543	3.45	42.749	40.625	2.717	0.43	1	27	3	1	2	1	1	1	3	3	7	2	2	23
126522360	1.153	0.456	0.417	0.105	-0.113	1.283	1.049	1.279	1.287	2.209	1.857	42.952	40.486	2.23	0.545	1	15	3	1	2	3	1	1	3	4	10	1	1	56
126522361	1.616	0.351	0.453	0.133	-0.066	1.371	1.117	1.553	1.664	2.849	2.478	52.57	44.23	2.557	0.517	1	27	2	1	4	5	1	1	2	3	7	2	2	60
126522363	0.606	0.405	0.387	0.075	-0.151	1.043	1.369	1.699	1.52	2.423	2.772	51.368	44.56	2.793	0.258	1	21	4	2	4	1	2	1	1	3	6	2	2	34
126522371	0.894	0.25	0.13	0.312	-0.375	1.559	1.977	1.54	1.521	3.206	3.997	54.56	44.112	2.668	0.43	1	14	1	1	1	1	2	1	2	2	5	2	2	29
126522373	0.893	0.31		0.216	-0.375	1.26	1.302	1.178	0.659	3.831	1.143	78.164	18.427	2.586	0.418	0	8	3	2	2	5	2	1	2	6	17	1	1	48
126522378	0.324	0.448	0.01	0.051	-0.379	1.27	1.975	1.553	1.315	2.636	3.48	65.72	39.149	2.608	0.456	1	27	2	3	4	4	2	1	1	2	5	2	2	45
126522380	0.946	0.166	0.188	0.329	-0.375	1.779	1.704	1.553	1.51	3.849	3.582	40.237	40.983	2.359	0.537	1	17	2	6	3	3	2	1	1	2	5	2	2	72
126522382	0.716	0.256	0.2	0.211	-0.39	1.334	1.584	1.517	1.515	2.827	3.207	33.355	44.564	2.588	0.516	1	7	2	2	2	4	2	1	1	3	9	1	1	60
126522383	1.393	0.156	0.402	0.375	-0.12	1.392	1.612	1.268	1.741	2.255	3.824	59.854	24.005	2.608	0.201	1	8	4	2	4	1	2	1	2	3	8	2	2	51
126522385	0.964	0.244	0.13	0.348	-0.375	1.632	1.977	1.646	1.521	3.588	3.997	54.625	44.117	2.546	0.486	1	37	1	4	6	4	2	1	1	3	8	2	2	42
126522399	0.384	0.484	0.418	0.026	-0.123	1.472	1.532	1.528	1.798	2.83	3.888	61.684	22.243	2.317	0.448	1	15	2	1	2	1	1	1	3	2	5	2	2	36
126522400	0.718	0.427	0.277	0.122	-0.21	1.296	1.547	1.636	1.56	2.881	3.353	40.798	45.63	2.579	0.446	1	28	7	6	2	3	2	1	1	5	9	2	2	54
126522401	1.443	1.002	0.378	0.37	-0.144	1.477	1.527	0.915	1.518	1.814	3.045	29.256	36.499	2.356	0.419	1	33	2	2	2	1	1	1	1	2	5	2	2	23
126522410	0.86	0.291	0.063	0.086	-0.125	1.031	1.061	1.022	0.758	1.411	1.075	60	46.476	1.895	0.734	1	19	2	2	2	2	1	1	2	2	5	2	2	33
126522421			0.272		-0.375		1.663		1.786		2.752	0	0	2.452	0.417	0	19	2	2	1	1	2	1	1	3	7	2	2	57
126522424	1.531	0.311	0.362	0.195	-0.065	1.45	1.587	1.427	1.594	2.66	3.389	65.329	21.57	2.555	0.405	1	21	2	1	1	1	1	1	1	3	7	2	2	25
126522425	0.466	0.395	0.363	0.053	-0.181	1.426	1.532	1.698	1.491	3.22	3.311	50.286	36.283	2.645	0.361	1	16	3	4	2	3	1	1	1	2	6	2	1	42
126522432	0.797	0.35	0.224	0.147	-0.216	1.423	1.235	1.377	1.436	2.649	2.92	29.23	37.736	2.285	0.362	1	38	1	1	1	4	2	1	1	3	6	2	2	53
126522434	0.379	0.465	0.382	0.045	-0.205	1.108	1.513	1.268	1.389	1.838	2.839	55.384	33.442	2.754	0.169	1	18	5	2	2	1	1	1	1	4	9	2	2	24
126522435	1.273	0.343	0.173	0.191	-0.145	1.541	1.244	1.48	1.614	3.217	2.872	41.179	45.879	2.689	0.263	1	19	2	2	1	1	2	1	4	4	8	2	2	34
126522436	0.782	0.346	-0.269	0.08	-0.126	1.203	1.474	1.52	0.906	2.622	1.777	69.496	32.032	2.374	0.692	1	4	1	1	3	2	3	2	3	3	9	2	2	51
126522442	1.156	0.12	0.618	0.29	-0.193	1.473	2.159	1.542	1.479	3.069	4.283	60	46.476	2.377	0.753	1	20	4	4	2	1	2	1	6	5	14	2	2	24
126522444	1.863	0.177	0.466	0.151	-0.049	1.326	1.42	1.14	1.948	2.032	3.687	41.293	45.757	1.964	1.08	1	14	2	2	2	1	1	1	2	4	9	2	2	38
126522450	0.768	0.416	0.63	0.088	-0.125	1.069	1.167	1.462	1.529	2.093	2.423	54	49.295	2.291	1.198	1	24	3	2	4	4	2	1	1	2	7	2	2	58
126522456	0.82	0.276	0.335	0.273	-0.375	1.645	2.424	1.468	1.5	3.336	4.849	60	46.476	2.319	0.892	1	36	2	2	2	3	2	1	1	2	5	1	1	50
126522459	0.831	0.284	0.567	0.138	-0.22	1.304	1.33	1.322	1.837	2.389	3.342	68.997	32.826	2.581	0.322	1	15	3	1	1	1	1	1	1	3	7	1	2	31
126522460	0.779	0.331	0.161	0.145	-0.224	1.317	1.377	1.395	1.335	2.449	2.504	25.323	40.222	2.11	0.512	1	15	4	3	2	3	2	1	1	4	9	2	2	27
126522463	1.055	0.331	0.24	0.17	-0.142	1.521	1.468	1.495	1.259	3.133	2.465	76.839	23.644	2.853	0.185	1	18	3	6	2	5	2	1	2	2	5	2	2	52
126522464	1.991	0.208	0.324	0.384	-0.117	1.497	1.241	1.392	1.247	2.779	2.088	65.062	35.637	2.755	0.172	1	19	2	1	2	1	1	6	1	2	5	2	2	38
126522468	0.847	0.372	0.365	0.126	-0.175	1.551	1.648	1.591	1.5	3.327	3.473	33.144	39.333	2.483	0.573	1	15	2	2	4	4	2	1	1	2	5	2	2	70
126522474	0.693	0.397	0.318	0.091	-0.143	1.089	1.499	1.438	1.447	2.698	2.897	64.072	28.654	2.682	0.377	1	27	2	6	2	4	2	1	1	3	7	2	2	59
126522483	0.81	0.347	0.356	0.177	-0.271	1.322	1.462	1.522	1.41	2.686	2.955	53.565	44.104	2.635	0.309	1	20	1	6	4	1	1	1	3	3	7	2	2	50
126522484	1.016	0.37	0.49	0.374	-0.373	1.874	1.76	1.463	1.445	3.774	3.532	60	46.476	2.816	0.16	1	22	3	6	2	1	2	1	3	3	6	2	2	51
126522490	0.561	0.458		0.041	-0.125	0.753	1.03	1.669	0.66	1.85	0.906	75	36.742	2.536	0.464	0	21	3	2	2	3	1	1	1	2	5	2	2	56
126522491	1	0	0.14	0.375	-0.375	1.734	1.795	1.161	1.499	2.739	3.715	36	37.65	2.008	1.156	1	19	2	1	2	4	1	1	1	2	5	1	1	66
126522496	0.706	0.4	0.448	0.058	-0.119	1.489	1.279	1.521	1.662	3.002	2.891	49.525	45.433	2.058	0.493	1	25	3	6	2	5	2	1	1	3	6	2	2	65
126522497	0.668	0.429	0.399	0.108	-0.308	1.512	1.43	1.277	1.407	2.496	2.834	51.617	34.141	2.296	0.532	1	2	3	1	3	4	1	1	2	2	5	2	2	54
126522498	1.031	0.379	0.377	0.105	-0.111	1.346	1.675	1.576	2.75	3.1	6.635	60.906	25.828	2.423	0.325	1	5	3	6	3	1	1	1	1	2	5	2	2	48
126522507	0.528	0.448	0.323	0.041	-0.114	1.355	1.246	1.964	1.477	3.579	2.665	43.094	36.593	2.392	0.479	1	8	3	6	2	1	2	1	1	3	9	1	1	61
126522509	1.091	0.245	0.408	0.159	-0.124	1.267	1.306	1.43	1.68	2.459	2.967	58.932	43.425	2.202	1.117	1	15	4	2	1	1	2	1	1	4	9	2	2	26
126522513	1.043	0.281	0.442	0.129	-0.122	1.522	1.317	1.359	1.532	2.796	2.739	30	46.476	2.303	0.575	1	17	3	2	2	1	2	1	3	4	9	2	2	34
126522523	0.622	0.356	0.229	0.075	-0.141	1.223	1.632	1.529	1.498	2.514	3.309	35.375	44.117	2.636	0.448	1	18	3	3	2	1	2	1	1	4	9	2	2	55
126522525	197204361927162	0.154		0.153	-2.125	1.512	268561280284435	1.434	1.063	3.099	380461813736284	63.448	41.651	2.873	0.108	0	24	1	1	1	3	1	1	1	6	18	2	2	64
126522533	0.025	0.577	0.446	0.001	-0.124	0.851	1.018	1.929	1.315	2.191	1.835	45	49.295	2.722	0.203	1	13	1	6	2	3	2	1	1	2	5	2	2	50
126522535	0.833	0.294	0.122	0.246	-0.374	1.73	1.686	1.548	1.452	3.508	3.44	52.583	36.261	2.853	0.116	1	14	1	6	7	5	2	1	1	3	6	2	2	65
126522536	0.906	0.526	0.211	0.271	-0.257	1.246	1.701	1.396	1.274	2.97	2.916	60.776	34.13	2.599	0.274	1	23	3	2	1	2	1	1	1	3	7	2	2	57
126522539	59874.8	0.475	0.625	0.246	0	1.479	1.606	1.474	3.559	2.986	7.621	54	49.295	2.253	1.115	0	23	1	2	7	3	2	1	1	3	6	2	2	60
126522549	1.022	0.229	0.855	0.425	-0.375	1.619	2.424	1.542	1.5	3.328	4.849	60	46.476	2.763	0.385	1	16	3	1	2	4	1	1	2	4	9	2	2	53
126522554	1	0.322	0.138	0.375	-0.375	1.852	1.968	1.5	1.492	3.703	3.954	56.475	44.506	2.893	0.176	1	19	2	3	1	1	1	4	3	5	8	2	2	23
126522557	0.789	0.383		0.162	-0.167	1.356	1.787	1.553	1.136	2.796	2.706	80.928	20.286	2.398	1.179	0	19	4	1	2	4	1	1	1	6	11	2	2	75
126522558	0.427	0.443		0.067	-0.375	1.082	1.531	1.36	0.841	2.541	1.716	82.245	18.997	2.868	0.182	0	21	3	1	4	5	1	1	2	3	7	2	2	31
126522568	0.834	0.411	0.358	0.109	-0.105		1.524		1.404		2.87	54.625	44.117	2.219	0.475	0	15	2	3	2	4	2	1	2	2	5	1	1	51
126522569	1.038	0.434	0.325	0.117	-0.124	1.221	1.084	1.367	1.067	2.268	1.565	53.672	44.098	2.518	0.349	1	34	1	2	6	4	2	1	5	3	6	2	2	63
126522571	0.614	0.33	0.359	0.072	-0.127	0.926	1.385	1.514	1.498	1.91	2.81	49.026	45.743	2.698	0.211	1	3	5	1	3	1	2	1	1	3	7	1	1	34
126522583	1.068	0.311	0.178	0.345	-0.298	1.5	1.876	1.483	1.515	2.974	3.782	56.218	44.424	2.906	0.192	1	11	3	2	2	3	2	1	2	5	12	2	2	30
126522592		0.264		0.336								90	0	2.485	0.294	0	10	1	1	2	3	2	1	4	2	6	2	2	50
126522598	0	0.66		0	-2.095	0.75	0.732	4.591	10.229	4.593	9.981	60	46.476	2.966	0.026	0	15	2	6	2	4	2	1	6	4	9	2	2	68
126522600	0.808	0.452	0.334	0.122	-0.167	1.239	1.608	1.51	1.5	2.542	3.215	47.607	45.376	2.43	1.202	1	26	1	5	2	5	2	1	3	2	5	2	2	63
126522601	0.944	0.411	0.265	0.326	-0.353	1.596	1.705	1.434	1.588	3.56	3.789	46.009	40.325	2.759	0.235	1	17	4	2	2	1	1	1	3	6	11	2	2	37
126522614	0.725	0.43	0.277	0.173	-0.187	1.2	1.606	1.014	1.597	1.627	3.748	37.694	44.286	2.198	0.669	1	10	2	1	2	3	1	1	1	2	5	2	2	46
126522617	0.379	0.465	0.308	0.056	-0.273	1.062	1.411	1.529	1.505	2.163	2.833	52.524	44.239	2.828	0.119	1	26	2	6	2	2	1	1	1	2	5	1	2	33
126522620	1.019	0.157	0.119	0.256	-0.195	1.481	1.605	1.571	1.423	3.972	3.323	59.673	28.586	2.712	0.083	1	13	4	1	2	1	1	1	2	2	5	2	2	32
126522622	0.749	0.338	0.612	0.221	-0.375	1.406	2.405	1.543	1.497	2.898	4.802	60	46.476	2.702	0.434	1	38	1	2	1	1	1	1	3	2	5	2	2	36
126522623	0.402	0.484		0.043	-0.125	1.121	1.745	1.55	1.168	2.186	2.717	82.5	18.371	2.65	0.334	0	32	2	1	2	1	1	1	5	4	8	2	2	26
126522627	22.928	0.221	0.576	0.136	-0.002	1.178	1.173	1.113	1.566	1.77	2.45	54	49.295	2.226	1.218	1	28	2	1	1	3	2	1	1	1	5	2	2	60
126522630	0.808	0.232	-0.053	0.287	-0.766	1.317	1.692	1.488	1.297	2.642	2.926	54	49.295	2.054	1.137	1	16	1	6	1	3	2	1	1	2	5	2	2	49
126522637	0.474	0.467	0.214	0.062	-0.153	1.4	1.457	1.582	1.119	2.867	2.169	61.854	33.646	2.569	0.401	1	22	2	1	2	1	1	1	1	2	4	2	2	34
126522638	0.777	0.45	0.411	0.123	-0.189	1.273	1.817	1.722	1.53	3.028	3.697	54.378	44.101	2.765	0.162	1	13	3	6	2	1	2	4	1	3	8	1	1	38
126522647	1.368	0.451	0.405	0.097	-0.048	1.053	1.44	1.535	1.711	2.263	3.291	52.5	44.244	2.337	0.708	1	23	3	6	7	5	2	1	1	2	5	1	2	60
126522663	1.274	0.091	0.301	0.362	-0.213	1.586	1.61	1.541	1.52	3.325	3.259	57.864	39.133	2.51	0.311	1	24	1	1	4	5	2	1	1	2	5	2	2	48
126522666	0.581	0.26	0.254	0.133	-0.377	1.694	1.753	1.512	1.501	3.449	3.59	52.5	44.244	2.865	0.161	1	24	3	2	2	4	1	1	1	4	8	2	2	33
126522667	0.534	0.531	0.119	0.117	-0.449	1.238	1.485	1.561	1.377	2.624	2.732	54.25	44.095	2.733	0.218	1	29	2	6	2	1	1	1	1	3	6	2	2	45
126522668	0.307	0.493	0.568	0.04	-0.245	1.119	1.324	1.46	1.467	2.177	2.685	45	49.295	2.844	0.157	1	27	3	2	2	1	2	1	2	3	8	2	2	25
126522669	1.252	0.473	0.361	0.121	-0.08	1.271	1.411	1.741	1.526	3.013	2.881	41.37	46.011	2.438	0.517	1	13	3	1	1	3	2	1	1	3	7	2	2	52
126522675	1.094	0.31	0.181	0.223	-0.151	1.218	1.637	1.348	1.173	2.187	2.532	61.212	34.309	2.75	0.161	1	21	3	2	2	2	1	1	1	3	7	1	1	39
126522679	1.785	0.456	0.444	0.164	-0.065	1.42	1.188	1.508	1.551	2.944	2.475	44.278	40.32	2.756	0.201	1	18	2	2	7	2	2	1	1	2	6	2	2	50
126522681	0.261	0.512	0.583	0.017	-0.115	1.059	2.101	1.687	3.012	2.576	8.672	69.134	23.141	2.674	0.212	1	22	1	3	1	1	1	1	1	3	7	2	2	30
126522689	1.811	0.308	-0.027	0.374	-0.125	1.674	2.378	1.515	1.501	3.554	4.751	60	46.476	2.696	0.305	1	6	1	1	1	5	2	1	1	1	2	2	2	62
126522693	0.734	0.381	0.162	0.157	-0.261	1.274	1.664	1.526	1.476	2.594	3.303	45	49.295	2.308	0.851	1	29	2	1	3	4	2	1	1	2	5	1	1	56
126522696	1.638	0.582	0.598	0.324	-0.124	1.314	1.274	1.52	1.908	2.879	3.298	60	46.476	2.721	0.181	1	10	3	1	2	1	2	1	2	6	11	2	2	29
126522711	1.243	0.863	0.378	0.119	-0.049		1.554		1.747		3.668	39.93	35.304	2.071	0.719	0	10	2	1	3	4	1	1	3	2	4	2	2	57
126522714	1.164	0.194	0.667	0.155	-0.125	1.058	1.105	1.286	0.713	1.889	1.05	63.7	41.344	2.404	0.204	1	22	3	2	1	4	2	1	1	2	5	2	2	61
126522715		0.258		0.13		0.927		1.598		2.561		90	0	2.046	1.242	0	9	1	2	2	5	2	1	1	2	5	2	2	51
126522718	0.87	0.22	0.253	0.134	-0.176	1.521	1.638	1.448	1.48	2.968	3.329	45	49.295	2.371	0.629	1	21	2	3	2	2	2	1	1	5	8	2	2	52
126522719	1.294	0.41	0.275	0.314	-0.131	1.36	1.694	1.492	1.504	2.922	3.418	52.028	44.355	2.617	0.282	1	23	6	1	2	3	1	1	2	6	18	2	2	23
126522723	0.695	0.318	0.173	0.133	-0.309	1.659	1.482	1.634	1.46	3.65	2.943	37.5	44.244	2.391	0.752	1	2	2	1	1	3	2	1	3	2	5	1	1	58
126522726	0.504	0.343	0.146	0.086	-0.255	1.131	1.778	1.677	1.452	2.606	3.497	56.32	44.456	2.407	0.783	1	9	4	1	3	3	2	1	1	6	12	2	2	48
126522742	0.554	0.323	0.337	0.079	-0.186	1.276	1.396	1.075	1.394	1.82	2.982	39.621	44.974	2.456	0.747	1	9	3	2	1	1	2	1	1	2	5	2	2	23
126522743	0.542	0.408	0.303	0.125	-0.375	1.946	1.656	1.497	1.5	3.897	3.312	45	49.295	2.853	0.273	1	39	1	3	1	5	2	1	1	2	5	2	2	63
126522745	3.255	0.452	0.538	0.058	-0.012	0.875	1.047	1.579	1.309	1.877	1.829	60	46.476	2.742	0.375	1	24	3	1	2	1	1	1	1	3	7	2	2	37
126522746	1.036	0.389		0.116	-0.151	1.141	0.628	1.541	0.276	2.613	0.229	75	36.742	2.078	0.567	0	10	3	1	2	4	1	1	2	4	9	2	2	54
126522748	2.858	0.292	0.497	0.17	-0.032	1.603	1.36	1.511	2.013	3.227	3.651	68.776	33.149	2.698	0.376	1	29	5	2	2	1	1	1	1	6	15	2	2	25
126522750	0.741	0.322	0.294	0.112	-0.189	1.111	1.282	1.492	1.343	2.62	2.296	65.083	29.673	2.839	0.116	1	27	4	2	2	2	2	1	1	3	6	2	2	36
126522754	0.516	0.474	0.165	0.122	-0.259	0.848	1.747	1.093	1.487	1.299	3.483	36	49.295	1.933	1.236	1	24	2	6	7	1	2	6	1	4	9	2	2	54
126522760	1.109	0.315	0.367	0.125	-0.092	1.307	1.429	1.445	1.689	2.752	3.226	45	36.858	2.421	0.48	1	29	2	3	2	3	2	1	1	2	5	2	2	69
126522766	0.833	0.323	0.297	0.102	-0.126	0.944	1.415	1.349	1.303	1.782	2.501	60	46.476	2.272	0.839	1	18	1	2	1	3	2	1	1	3	8	2	2	48
126522770	0.464	0.489	0.279	0.048	-0.152	1.108	1.701	1.494	1.5	2.206	3.401	56.666	44.572	2.888	0.141	1	37	2	5	2	5	2	1	1	6	11	2	2	68
126522772	6.289	0.331	0.523	0.109	-0.007	1.458	1.486	1.562	2.052	3.149	4.045	51.794	31.467	2.641	0.203	1	13	2	6	7	3	2	1	1	2	5	2	2	59
126522779	1.035	0.233	0.377	0.239	-0.199	1.308	1.249	1.041	1.344	1.872	2.569	25.202	35.521	2.392	0.486	1	5	5	1	4	3	2	1	2	3	9	2	2	51
126522784		0.643		0		1.126		3.458		5.192		45	51.962	1.889	1.464	0	10	3	1	1	4	2	1	1	2	5	2	2	44
126522802	0.919	0.296	0.226	0.32	-0.375	1.607	1.8	1.544	1.488	3.302	3.636	45	49.295	2.454	0.565	1	17	2	2	2	1	2	1	2	2	5	1	1	23
126522804	0.538	0.353	0.348	0.063	-0.201	1.31	1.268	1.277	1.494	2.23	2.547	34.645	44.216	2.574	0.413	1	21	1	2	1	1	2	6	4	5	8	2	2	51
126522807	0.169	0.508	0.294	0.02	-0.3	1.115	2.151	1.976	1.442	2.963	4.165	60	46.476	2.634	0.333	1	25	2	3	1	5	2	1	1	6	11	1	1	59
126522817	2398.94	0.361	0.614	0.133	0	1.124	0.773	1.526	1.742	2.338	1.795	60	46.476	2.711	0.583	0	18	2	2	1	2	2	1	1	4	8	2	2	35
126522819	0.903	0.001	0.378	0.149	-0.228	1.641	1.422	1.313	1.388	2.891	3.127	45	49.295	2.176	0.803	1	19	1	2	7	5	2	6	1	1	3	2	2	72
126522821	1.045	0.3	0.137	0.257	-0.154	1.429	1.755	1.082	1.396	4.148	3.283	74.131	21.795	2.737	0.222	1	26	1	3	1	5	1	1	3	2	5	2	2	71
126522822	2.408	0.297	0.443	0.139	-0.038	1.226	1.135	1.507	1.638	2.545	2.489	57.709	39.602	2.843	0.166	1	18	1	3	1	3	2	1	1	3	6	2	2	49
126522827	0.742	0.301	0.301	0.126	-0.193	1.397	1.641	1.52	1.276	2.881	2.826	54.058	36.605	2.407	0.405	1	14	2	2	5	4	2	1	1	3	6	2	2	51
126522836	1.023	0.19	0.287	0.269	-0.258	1.709	2.062	1.497	1.5	3.438	4.125	69.923	36.358	2.395	0.902	1	9	2	1	2	3	2	1	2	2	5	2	2	27
126522837		-0.055		0.412		1.34		1.258		2.277		72	40.249	1.841	1.11	0	34	2	2	1	5	2	1	1	2	5	2	2	73
126522845	1.11	0.669	0.422	0.147	-0.095	1.431	1.45	5.577	1.505	11.383	2.894	36	49.295	1.996	1.148	1	15	2	2	2	2	2	3	3	4	10	2	2	56
126522850	0.901	0.37	0.398	0.127	-0.155	1.331	1.435	1.596	1.503	2.925	3.001	53.632	44.1	2.622	0.18	1	14	3	1	2	3	2	1	2	4	9	2	2	30
126522856	0.54	0.477	0.138	0.147	-0.431	0.927	1.639	1.317	1.462	2.082	3.195	54.143	44.092	2.633	0.385	1	32	5	6	2	1	2	1	1	3	7	2	2	31
126522858	0.926	-0.238	0.283	0.377	-0.194	1.26	1.361	0.7	1.401	1.179	2.885	17.249	28.027	2.586	0.45	1	21	3	1	2	1	2	6	2	4	8	2	2	38
126522863	1.353	0.331	0.557	0.227	-0.123	1.231	1.425	1.47	2.197	3.086	4.268	56.671	38.685	2.644	0.211	1	19	5	2	2	3	2	1	1	3	6	2	2	64
126522895	1.18	0.345	0.496	0.125	-0.117	1.361	1.04	1.481	1.078	2.84	1.602	53.467	33.951	2.304	0.277	1	9	3	1	3	2	2	1	1	3	7	1	1	43
126522901	0.628	0.384	0.358	0.054	-0.106	0.968	1.553	2.902	1.441	4.007	3.002	52.5	44.244	2.514	0.655	1	16	2	6	2	3	2	1	1	2	5	2	2	68
126522902	1	0.121	0.122	0.375	-0.375	1.804	1.808	1.47	1.517	3.665	3.679	41.475	38.758	2.773	0.212	1	36	5	3	2	1	2	1	1	6	11	2	2	23
126522915	0.927	0.338	-0.209	0.226	-0.309	1.578	1.538	1.576	0.97	3.294	2.011	62.729	35.981	2.613	0.33	1	22	1	1	1	5	1	1	1	3	6	2	2	56
126522924	0.423	0.455	0.258	0.059	-0.297	1.42	1.251	1.424	1.442	2.655	2.418	52.767	44.194	2.716	0.394	1	15	2	1	2	4	1	1	1	4	9	2	2	55
126522931	0.434	0.353	0.17	0.063	-0.253	1.289	1.521	2.431	1.232	4.311	2.535	56.523	39.34	2.683	0.127	1	23	3	1	2	3	1	1	1	3	6	2	2	40
126522945	0.597	0.425	0.682	0.062	-0.154	0.999	0.904	1.262	1.181	1.681	1.638	54	49.295	2.005	1.059	1	16	1	1	4	3	2	1	1	3	7	2	2	51
126522952	0.59	0.387		0.144	-0.375		1.745		1.003		2.335	82.546	18.259	2.842	0.094	0	30	5	2	4	3	1	1	2	3	8	2	2	37
126522966	0	0.617	0.505	0	-0.12	0.933	1.155	2.28	1.751	2.833	2.748	60	46.476	2.697	0.245	1	22	1	1	1	2	2	1	2	6	13	1	1	45
126522967	0.566	0.272	0.084	0.133	-0.382	1.41	1.778	1.492	1.505	2.984	3.591	55.958	37.099	2.728	0.223	1	17	2	3	3	5	2	1	2	3	7	1	1	77
126522977	0.556	0.356	0.342	0.073	-0.178	1.086	1.427	1.569	1.662	2.343	3.166	57.883	38.093	2.652	0.419	1	29	3	2	4	2	1	1	3	3	6	2	2	39
126522985	1367.83	0.323	0.609	0.375	0	1.968	1.072	1.508	2.385	3.954	3.407	60	46.476	2.833	0.155	0	16	2	6	7	4	2	1	1	2	5	2	2	64
126522989	0.468	0.461	0.636	0.105	-0.375	1.108	2.191	1.097	1.429	1.632	4.187	54	49.295	1.982	1.122	1	16	3	2	2	1	2	1	1	3	6	2	2	47
126522994	0.551	0.471	0.308	0.124	-0.378	1.243	1.743	1.486	1.428	2.54	3.318	60	46.476	2.807	0.186	1	13	2	1	4	3	2	1	1	2	5	2	2	48
126522997	1.031	0.287	0.535	0.375	-0.374	1.786	1.992	1.419	1.435	3.883	3.843	60	46.476	2.767	0.239	1	30	2	2	3	1	2	1	2	3	6	2	2	34
126523013	0.819	0.375		0.094	-0.125	1.029	2.061	1.819	1.392	2.581	3.826	60	46.476	2.619	0.559	0	18	2	1	2	5	2	1	1	4	9	1	2	56
126523032	0.851	0.368	0.293	0.245	-0.324	1.465	1.497	1.452	1.627	3.202	3.246	60	46.476	2.432	0.346	1	31	2	1	1	1	1	1	2	3	6	2	2	33
126523037	1.052	0.234	0.293	0.141	-0.136	1.654	1.532	1.49	1.523	3.329	3.146	52.586	44.227	2.761	0.314	1	4	2	1	4	1	2	1	1	2	5	2	2	29
126523041	1	0.217	0.12	0.375	-0.375	1.764	1.702	1.586	1.411	3.818	3.666	31.025	37.774	2.303	0.743	1	36	1	5	7	5	2	1	1	3	7	1	1	25
126523061	1.036	0.111	-0.152	0.261	-0.379	1.5	1.362	1.261	0.891	2.772	1.614	52.449	36.647	2.49	0.28	1	36	2	1	2	2	1	1	1	2	5	2	2	58
126523065	0.965	0.335	0.273	0.375	-0.424	2.424	1.639	1.5	1.525	4.849	3.332	60	46.476	2.853	0.271	1	15	3	2	7	1	2	6	1	3	7	1	1	25
126523067	0.697	0.121	0.267	0.141	-0.302	1.735	1.534	1.48	1.694	3.49	3.467	41.313	45.749	2.071	1.053	1	22	2	2	1	1	2	1	6	1	3	2	2	44
126523089	0.762	-1.105	0.365	0.127	-0.138	1.481	1.112	0.621	1.457	1.209	2.231	23.946	38.834	2.823	0.218	1	3	3	1	3	4	1	1	3	2	5	1	1	56
126523097	0.933	0.321	0	0.129	-0.127	0.946	0.814	1.645	0.354	2.599	0.322	60	46.476	1.717	0.825	1	4	4	1	4	4	2	1	1	3	6	2	2	56
126523128	0.641	0.491	0.327	0.119	-0.25	1.102	1.812	1.558	1.391	2.38	3.386	60	46.476	2.696	0.268	1	11	2	1	3	1	2	5	5	4	10	2	2	33
126523136		0.275		0.139		1.135		2.052		4.451		90	0	2.13	0.626	0	13	3	6	2	3	1	3	3	3	7	2	2	51
126523161	1.428	0.268	0.128	0.339	-0.152	1.635	1.654	1.464	1.42	3.327	3.172	55.154	44.181	2.302	0.562	1	30	4	2	3	1	2	1	1	6	11	2	2	49
126523166	0.198	0.509	0.116	0.026	-0.377	1.279	1.809	1.875	1.459	3.197	3.645	30	46.476	2.488	0.759	1	5	2	1	7	2	2	1	4	2	5	2	2	52
126523168	1.054	0.292	0.129	0.368	-0.276	1.574	1.62	1.508	1.42	3.273	3.415	33.719	39.768	2.607	0.291	1	24	3	2	3	1	2	1	4	5	8	2	2	42
126523181	0.722	0.353	0.626	0.149	-0.25	1.33	1.757	1.51	1.195	2.694	2.818	60	46.476	2.242	0.498	1	19	2	6	2	2	2	1	1	1	5	2	2	32
126523184	0.603	0.362	0.222	0.106	-0.308	1.417	1.404	1.423	1.347	2.735	3.318	38.269	36.815	2.606	0.287	1	4	5	1	2	4	1	1	1	3	8	2	2	55
126523186	1.224	0.407	0.37	0.124	-0.086	1.235	1.472	1.522	1.536	2.608	3.014	55.519	44.248	2.451	0.559	1	6	3	2	2	1	2	1	1	5	10	2	2	41
126523187	0.591	0.272	-0.023	0.129	-0.376	0.956	1.498	1.548	1.065	2.679	2.122	64.676	35.229	2.363	0.808	1	13	2	2	1	3	2	1	1	4	9	2	2	58
126523189	1.078	0.31	-0.088	0.209	-0.275	1.513	1.241	1.536	1.078	3.1	1.795	55.154	44.181	2.318	0.484	1	8	1	3	7	4	2	1	1	3	6	2	2	23
126523192	0.665	0.501	0.214	0.099	-0.162	2.944	1.417	6.341	1.044	25.924	1.976	58.54	34.486	2.329	0.179	1	5	2	4	5	3	2	1	1	5	14	2	2	49
126523193	1.537	0.209	0.4	0.325	-0.126	1.623	1.44	1.49	1.54	3.309	2.954	45	49.295	2.071	0.771	1	10	1	1	3	3	2	1	1	2	5	2	2	49
126523198	1.172	0.361	0.209	0.243	-0.159	1.44	1.805	1.552	1.512	3.126	3.658	62.43	36.998	2.215	1.138	1	23	3	2	2	4	1	1	5	2	5	2	2	23
126523200	0.768	0.416	0.101	0.16	-0.274	1.311	1.331	1.537	1.582	2.865	3.061	35.071	40.347	2.564	0.274	1	7	3	1	1	1	1	1	1	3	7	2	2	28
126523204	1.077	0.409	0.336	0.2	-0.133	1.276	1.538	1.435	1.452	2.813	2.98	60.343	36.581	2.543	0.408	1	29	2	2	7	2	2	1	1	3	6	2	2	38
126523205	0.923	0.154		0.263	-0.375	1.557	1.986	1.446	1.181	3.388	3.128	63.53	41.55	2.707	0.159	0	35	2	1	1	5	2	1	1	3	7	2	2	57
126523215	0.787	0.484	0.377	0.114	-0.146	1.1	1.259	1.658	1.394	2.546	2.574	53.475	44.11	2.439	0.381	1	4	3	1	7	1	1	1	4	3	6	2	2	59
126523221	1.092	0.208	0.489	0.226	-0.151	1.139	1.295	1.473	1.505	2.244	2.787	54	49.295	2.085	1.133	1	18	1	1	1	1	2	1	1	2	5	2	2	38
126523240	1.29	0.239	-0.361	0.208	-0.132	1.448	1.44	1.499	0.86	3.18	1.648	72.75	28.767	2.71	0.185	1	14	1	3	1	5	2	1	1	3	6	2	2	71
126523253	1.3	0.236	0.321	0.241	-0.121	1.235	1.39	1.341	1.337	2.89	2.504	58.897	37.376	2.319	0.7	1	20	4	2	2	3	2	1	1	3	7	2	2	61
126523256	1.095	0.235	0.2	0.093	-0.096	0.89		1.361		1.93		49.788	17.26	2.694	0.118	0	18	1	1	2	1	2	1	1	2	5	2	2	32
126523272		0.339		0.084		1.241		1.3		2.173		76.641	23.102	2.455	0.473	0	29	3	1	2	1	1	1	1	2	5	2	2	36
126523297	36532.3	0.13	0.597	0.125	0	1.26		0.821		1.379		7.781	12.063	2.39	0.217	0	7	1	1	1	5	1	6	8	7	16	2	2	50
126523318	0.949	0.391	0.023	0.125	-0.168	1.286	1.2	1.493	0.853	2.736	1.391	52.38	44.269	2.544	0.38	1	14	1	1	1	5	1	1	1	6	13	2	2	37
126523319	1.116	0.262	0.289	0.377	-0.3	1.592	1.562	1.499	1.453	3.182	3.261	52.756	44.196	2.842	0.12	1	17	4	6	2	2	1	1	2	6	14	2	2	57
126523320	0.941	0.562	0.376	0.122	-0.127	1.239	1.434	1.877	1.489	3.16	2.887	36	49.295	2.284	1.15	1	26	1	6	1	5	2	1	1	1	1	2	2	67
126523329	0.481	0.236	0.322	0.137	-0.375	0.898	2.059	1.321	1.474	1.708	4.125	63.26	41.885	2.731	0.263	1	30	5	2	3	2	2	1	1	2	5	1	1	58
126523354	0.982	0.301	0.217	0.372	-0.375	1.497	1.824	1.482	1.577	4.103	3.915	53.556	44.104	2.76	0.11	1	15	2	2	2	3	2	3	4	3	7	1	2	49
126523359		0.272	0.983	0.259		1.216		1.281		2.889		63.26	41.885	2.888	0.119	0	35	2	1	3	1	3	2	2	7	18	2	2	24
126523360	1.079	0.193	0.229	0.515	-0.375	1.614	1.705	1.569	1.51	3.376	3.408	24.28	39.149	2.621	0.532	1	19	1	4	1	5	2	1	1	1	1	2	2	62
126523362	0.965	0.302	0.251	0.146	-0.148	1.414	1.572	1.484	1.368	2.935	2.868	73.939	28.412	2.768	0.369	1	22	4	6	2	1	2	1	1	4	10	2	2	48
126523366	0.958	0.333	0.306	0.084	-0.118	1.344		1.705		3.249		65.896	29.809	2.26	0.426	0	11	3	1	4	5	1	1	2	4	8	2	2	56
126523412	0.557	0.636	-0.027	0.143	-0.301		2.406		1.498		4.801	60	46.476	2.462	0.375	0	19	3	1	2	1	1	1	1	5	8	2	2	29
126523420	0.68	0.373	0.312	0.067	-0.123	1.476	1.693	1.7	1.486	3.361	3.419	34.95	40.233	2.521	0.62	1	9	2	2	3	3	2	1	1	2	6	2	2	33
126523427	0.919	0.423	0.169	0.321	-0.389	1.346	1.479	1.468	1.379	2.835	2.727	46.707	40.466	2.807	0.171	1	4	2	6	2	1	2	1	1	2	5	2	2	35
126523428	0.804	0.237	0.266	0.158	-0.209	1.265	1.601	1.484	1.51	2.608	3.295	59.903	40.04	2.371	0.525	1	32	3	2	1	1	2	1	4	2	5	2	2	52
126523430	1.046	0.225	0.285	0.275	-0.192	1.321	1.877	1.429	1.445	2.578	3.676	60	46.476	2.358	0.715	1	15	3	2	2	1	2	1	1	3	7	2	2	39
126523434	1.151	0.257	0.464	0.245	-0.173	1.32	1.556	1.343	1.651	3.005	3.539	65.925	38.954	2.4	0.756	1	22	2	2	1	3	2	1	1	2	5	2	2	70
126523439	0.617	0.362	0.189	0.085	-0.257	1.498	1.286	1.683	1.424	3.417	3.387	47.586	33.174	2.343	0.414	1	16	3	2	2	4	2	1	1	5	11	2	2	40
126523447		0.557	0.7	0.114		0.883		2.091		2.674		60	46.476	2.743	0.148	0	25	3	2	2	1	2	1	3	4	9	2	2	33
126523449	1.05	0.311	0.153	0.186	-0.136	1.319	1.344	1.497	1.161	2.735	2.097	61.862	36.108	2.409	0.45	1	25	2	6	2	3	2	1	1	3	6	2	2	41
126523462	0.578	0.37	0.426	0.063	-0.231	1.344	1.442	1.373	1.274	2.483	2.573	72.633	28.273	2.095	0.481	1	17	4	1	2	4	1	1	1	4	8	2	2	65
126523468	0.428	0.369	0.368	0.055	-0.338	1.483	1.542	1.628	1.487	3.234	3.147	52.474	44.249	2.196	0.815	1	21	4	3	2	1	1	1	1	4	9	2	2	26
126523478	0.887	0.181		0.447	-0.375		1.634		0.92		2.004	84.099	14.455	2.861	0.119	0	16	4	2	2	3	1	1	1	4	9	2	2	45
126523481	0.229	0.517	0.535	0.016	-0.155	1.141	0.992	1.622	1.306	2.461	2.156	45	49.295	2.584	0.338	1	10	2	1	1	4	2	1	6	2	5	2	2	54
126523483	1.015	0.445	0.37	0.125	-0.126	1.419	1.346	1.489	1.491	2.881	2.709	60	46.476	2.787	0.217	1	22	2	1	2	1	1	1	1	2	5	2	2	23
126523484	0.705	0.341	0.187	0.168	-0.299	1.426	1.937	1.566	1.483	2.979	3.916	54.393	44.101	2.614	0.524	1	9	2	7	3	3	2	2	1	3	7	2	2	46
126523489	0	0.662		0	-0.106	0.983		1.588		1.542		79.361	11.66	2.646	0.086	0	13	4	1	1	5	1	1	1	2	5	1	1	47
126523490	1.142	0.369	0.432	0.128	-0.093	1.341	1.446	1.556	1.692	2.863	3.253	52.486	44.247	2.694	0.379	1	27	2	3	2	1	1	1	3	3	6	2	2	26
126523497	1.199	0.218	0.383	0.441	-0.32	1.641	1.412	1.514	1.458	3.307	2.866	52.892	44.174	2.892	0.112	1	17	3	2	2	1	2	1	3	6	13	2	2	43
126523505	0.951	0.357	0.271	0.128	-0.131	1.319	1.751	1.446	1.513	2.762	3.547	69.754	36.418	2.465	0.679	1	15	2	1	2	1	2	1	1	3	6	1	1	45
126523506	0.248	0.496	0.411	0.022	-0.173	1.106	1.447	1.554	1.5	2.278	2.893	60	46.476	2.523	0.396	1	15	3	1	2	1	1	1	1	3	7	2	2	59
126523512	0.39	0.366	0.13	0.073	-0.375	1.328	2.062	1.495	1.511	2.663	4.172	52.5	44.244	2.501	0.608	1	22	4	3	2	3	2	1	1	2	5	2	2	49
126523526	0.674	0.332	0.139	0.159	-0.375	1.621	1.774	1.622	1.466	3.515	3.611	44.34	40.845	2.487	0.561	1	34	1	2	7	1	2	1	1	3	6	2	2	27
126523537	1.027	0.29	0.128	0.316	-0.252	1.61	1.644	1.671	1.259	3.493	2.786	68.344	23.88	2.723	0.122	1	18	5	1	1	5	1	1	1	3	9	2	2	66
126523547	0.929	0.154		0.296	-0.25	1.535	1.2	1.6	0.696	3.386	1.115	75	36.742	2.092	0.886	0	8	1	1	3	1	2	1	1	3	9	2	2	75
126523570	0.45	0.413	0.143	0.079	-0.313	1.282	1.562	1.553	1.496	2.661	3.152	46.861	40.561	2.636	0.442	1	27	5	2	1	2	2	1	1	4	9	2	2	53
126523585	1.249	0.559	0.576	0.213	-0.125	1.048	1.369	1.615	1.511	2.381	2.831	54	49.295	2.356	1.168	1	26	2	1	7	3	1	1	1	4	9	2	2	31
126523596	0.875	0.378	-0.448	0.143	-0.126	1.255	1.349	1.464	0.863	3.244	1.551	77.082	20.341	2.729	0.139	1	8	3	1	4	5	2	1	3	3	9	2	2	77
126523626	0.992	0.345	0.332	0.107	-0.124	1.168	0.995	1.457	1.217	2.363	1.721	49.016	45.75	2.28	0.538	1	28	2	3	2	3	2	1	1	3	6	1	1	54
126523638	0.764	0.339		0.157	-0.098	1.205	2.417	1.68	2.189	5.21	7.094	82.442	11.722	2.452	0.311	0	36	5	1	2	4	1	1	1	4	10	2	2	50
126523643	1.089	0.273	0.264	0.254	-0.242	1.603	1.241	1.536	1.54	3.494	3.684	31.319	38.644	2.348	0.448	1	16	1	1	6	1	2	1	6	3	7	2	2	63
126523653	0.482	0.49	2.601	0.04	-0.151	1.11	0.975	1.506	0.696	2.221	0.942	60	46.476	2.49	0.451	1	13	2	1	4	3	1	1	1	3	6	2	2	56
126523654	1.123	0.167		0.282	-0.125	1.375	1.563	1.434	1.039	3.973	2.166	80.249	23.886	2.432	0.417	0	22	3	4	2	1	1	1	1	6	11	2	2	37
126523661	0.225	0.499	0.563	0.035	-0.374	0.945	2.1	1.754	1.48	2.22	4.172	60	46.476	2.874	0.175	1	7	2	6	3	2	1	1	1	3	7	1	1	52
126523662	0.918	0.325	0.102	0.247	-0.342	1.427	1.549	1.597	1.299	3.047	2.693	48.016	40.898	2.716	0.337	1	13	2	1	2	1	1	1	2	2	5	2	1	36
126523672	0.845	0.386	0.409	0.098	-0.096	1.284	1.604	1.405	1.469	2.424	3.154	67.5	37.65	2.125	0.803	1	21	4	6	2	3	1	1	2	3	6	2	2	42
126523682	0.555	0.395	0.178	0.117	-0.354	1.179	1.475	1.565	1.416	2.585	2.789	52.309	44.285	2.698	0.295	1	3	5	1	3	4	2	3	1	3	6	2	2	77
126523686		0.52	2.265	0.109		1.132		1.532		2.383		52.5	44.244	2.672	0.267	0	22	3	2	2	2	1	1	3	6	12	2	2	33
126523697	1.281	0.242	0.319	0.175	-0.109	1.486	1.481	1.41	1.261	2.82	2.481	46.226	33.112	2.583	0.245	1	27	3	1	2	1	1	4	1	4	9	2	1	43
126523698	0.852	0.37	0.34	0.177	-0.226	1.546	1.56	1.48	1.705	3.271	3.543	56.025	39.849	2.534	0.469	1	22	3	1	2	4	1	1	1	4	9	2	2	50
126523699	0.799	0.281	-0.285	0.161	-0.27	0.973	1.092	2.699	0.738	4.927	1.1	54.355	36.223	2.528	0.26	1	13	2	2	2	2	2	6	3	3	9	1	1	49
126523710	0.842	0.631	0.219	0.123	-0.146	1.952	1.475	2.899	1.614	7.829	3.525	25.629	40.561	2.078	0.45	1	6	2	1	2	1	1	1	1	2	5	2	2	48
126523736	0.716	0.526	0.193	0.115	-0.172	1.204	1.581	1.756	1.277	3.075	2.724	67.054	38.984	2.129	1.065	1	17	3	6	2	3	2	1	1	3	6	2	2	70
126523739	0.762	0.482	1.195	0.213	-0.299	1.056	1.753	1.193	1.143	1.777	2.695	60	46.476	2.578	0.281	1	20	5	2	2	2	2	1	3	4	10	2	2	43
126523741	1.018	0.276	0.31	0.13	-0.146	1.585	1.48	1.605	1.554	3.408	3.223	23.851	30.133	2.427	0.512	1	8	2	6	3	1	1	1	2	2	7	2	2	42
126523745	0.531	0.428	0.183	0.113	-0.348	1.482	1.687	2.013	1.443	4.1	3.686	39.074	36.451	2.758	0.161	1	2	1	1	1	5	1	1	2	2	5	2	2	29
126523749	1.301	0.137	0.18	0.262	-0.153	1.815	1.918	1.455	1.496	3.527	3.847	37.5	44.244	2.605	0.725	1	31	3	2	1	1	2	1	1	3	7	2	2	48
126523767	0.981	0.446	0.19	0.106	-0.125	1.472	1.48	1.775	2.017	3.671	4.142	53.426	34.291	2.199	0.375	1	34	1	4	6	3	1	1	1	2	5	2	2	48
126523784	0.899	0.207	0.015	0.28	-0.392	1.523	1.683	1.517	1.351	3.772	3.035	64.546	30.982	2.361	0.5	1	26	4	2	2	1	2	1	4	3	6	2	2	36
126523785	1.499	0.369	0.419	0.25	-0.125	1.842	1.302	1.493	1.625	3.743	2.863	60	46.476	2.797	0.157	1	14	3	2	2	1	2	1	3	4	10	2	2	44
126523795	2.615	0.6	0.518	0.12	-0.029	1.152	1.199	1.508	1.5	2.392	2.398	60	46.476	2.903	0.109	1	25	2	2	1	1	2	1	1	3	9	2	2	50
126523822	1.396	0.355	0.365	0.132	-0.066	0.914	1.495	1.488	1.479	1.976	2.948	69.449	36.538	2.699	0.46	1	20	3	3	3	1	2	1	1	2	7	2	1	37
126523833	1.107	0.051	0.286	0.145	-0.148	1.559	2.026	1.357	1.522	2.851	4.081	45	49.295	2.007	0.907	1	16	2	2	3	2	2	1	2	3	9	2	2	43
126523834	1.355	0.283	0.411	0.202	-0.124	1.585	1.308	1.539	1.558	3.377	2.793	39.452	41.205	2.593	0.302	1	2	2	6	3	1	1	1	1	3	7	2	2	41
126523845	0.908	0.404		0.198	-2.095	1.656	0.732	1.503	10.229	3.319	9.981	60	46.476	2.858	0.178	0	34	1	2	1	3	2	1	1	2	5	2	2	68
126523857	0.619	0.399	0.326	0.051	-0.104	1.06	1.285	1.49	1.503	2.133	2.642	48.479	40.922	2.473	0.645	1	8	2	1	7	1	2	1	4	5	11	2	2	42
126523861	0.253	0.482	0.23	0.033	-0.305	1.268	1.573	1.714	1.393	2.891	3.389	47.756	40.553	2.749	0.209	1	14	3	1	2	4	2	1	2	4	9	2	2	66
126523872	1.032	0.265	0.236	0.152	-0.131	1.415	1.398	1.475	1.406	3.021	2.707	60.877	30.519	2.603	0.285	1	16	4	2	2	1	2	1	1	2	5	1	1	24
126523874	1	0.273	0.275	0.375	-0.375	1.701	1.799	1.535	1.49	3.474	3.692	37.5	44.244	2.907	0.102	1	13	2	1	3	1	1	6	1	2	5	2	2	38
126523882	0.16	0.478	0.285	0.024	-0.374	0.917	1.662	1.411	1.365	1.725	3.632	30	46.476	2.539	0.452	1	20	1	2	7	1	2	1	1	4	10	2	2	58
126523887	0.848	0.324	0.28	0.13	-0.166	1.156	1.148	1.18	1.123	1.818	1.718	43.7	40.36	2.398	0.277	1	24	3	2	2	3	1	1	1	3	8	1	1	52
126523900	1.151	0.26	0.378	0.131	-0.133	1.533	2.454	1.408	5.548	2.985	19.857	42.646	31.785	2.359	0.256	1	5	2	1	3	3	1	6	4	2	5	2	2	54
126523907	1	0.322	0.335	0.375	-0.375	2.003	2.424	1.484	1.5	4.001	4.849	45	51.962	1.899	1.479	1	12	2	1	1	2	1	1	5	3	8	2	2	40
126523913	0.725	0.318	0.594	0.176	-0.148	1.346	1.302	2.539	0.926	8.829	1.616	82.264	12.09	2.28	0.466	1	22	3	1	1	5	1	1	2	2	5	1	1	46
126523943	0.625	0.531	0.079	0.124	-0.376	1.508	1.601	1.474	1.477	2.995	4.072	40.364	45.368	2.168	0.337	1	12	2	2	1	1	2	6	4	3	7	2	2	48
126523944	0.924	0.182	0.112	0.238	-0.259	1.403	1.727	1.433	1.306	3.067	3.008	63.68	33.205	2.489	0.239	1	20	2	1	2	1	2	1	1	2	5	2	2	41
126523953	0.647	0.39	0.322	0.167	-0.375	1.405	2.059	1.69	1.474	3.17	4.125	60	46.476	2.632	0.299	1	32	2	1	2	1	2	1	1	5	10	2	2	31
126523956	0.765	0.293	0.561	0.13	-0.24	1.405	1.027	1.488	1.456	2.856	2.082	60	46.476	2.33	0.797	1	34	2	2	1	1	2	1	1	3	9	2	2	34
126523962	0.44	0.48	0.349	0.072	-0.286	1.37	1.468	1.518	1.505	2.772	2.946	60	46.476	2.882	0.178	1	24	2	2	2	2	2	1	1	3	7	1	2	55
126523979	1.503	0.156	0.167	0.32	-0.134	1.658	1.563	1.485	1.356	3.316	2.846	57.021	38.865	2.759	0.316	1	21	2	1	2	5	1	1	1	2	5	2	2	57
126523980	0.781	0.383	0.586	0.092	-0.12	0.812	1.182	1.551	1.967	1.882	3.287	48.626	46.014	2.618	0.341	1	29	3	2	7	2	2	1	1	2	5	2	2	43
126523987	0.651	0.494	0.353	0.039	-0.075	1.11	1.017	1.571	1.726	2.328	2.389	55.977	44.356	2.725	0.249	1	19	1	1	1	1	2	1	1	3	7	1	2	71
126523994	1.142	0.331	0.443	0.348	-0.169	1.188	1.508	1.145	1.464	1.958	3.031	60	46.476	2.548	0.382	1	32	1	2	7	1	1	1	1	1	4	2	2	44
126524005	1	0.323	0.868	0.375	-0.375	2.022	2.424	1.453	1.5	4.209	4.849	60	46.476	2.835	0.154	1	19	3	2	2	1	2	6	1	7	15	2	2	26
126524007	0.239	0.486	0.48	0.018	-0.179	1.073	1.106	2.072	1.463	3.035	2.258	58.294	37.78	2.812	0.102	1	29	2	2	7	2	2	1	1	2	5	1	1	59
126524029	0.5	0.369	0.177	0.061	-0.174	1.122	1.539	1.373	1.126	2.082	2.328	57.544	38.38	2.315	0.587	1	34	2	3	4	4	1	1	1	3	6	2	2	59
126524031	0.801	0.45	0.341	0.055	-0.081	1.13	0.943	1.566	1.598	2.376	2.227	44.291	37.258	2.742	0.296	1	34	2	2	2	1	2	1	1	2	5	2	2	47
126524039	0.975	0.384	0.281	0.148	-0.136	1.176	1.61	1.695	1.485	2.667	3.238	49.116	41.493	2.848	0.139	1	15	1	1	1	4	1	1	2	2	5	2	2	64
126524051	1.089	0.231	0.26	0.375	-0.312	1.708	1.65	1.534	1.5	3.483	3.299	47.173	40.6	2.798	0.295	1	10	2	2	2	1	2	1	1	4	10	1	2	43
126524081	0.839	0.216	0.314	0.195	-0.299	1.619	1.493	1.271	1.585	2.733	3.479	49.428	45.491	2.221	0.669	1	13	2	1	2	2	2	1	1	3	7	1	2	49
126524107	1.585	0.426	0.463	0.067	-0.029	1.431	1.149	1.416	1.254	2.483	1.916	67.062	25.691	2.56	0.348	1	22	4	2	2	2	1	4	1	4	10	2	2	50
126524118	2.342	0.119	0.379	0.236	-0.062	1.67	1.63	1.25	1.625	2.784	3.531	36	49.295	1.233	0.919	1	19	2	3	2	3	2	3	1	3	8	1	1	52
126524120	0.968	0.176	0.161	0.247	-0.304	1.449	1.56	1.416	1.341	3.239	2.902	63	27.446	2.677	0.19	1	19	1	1	1	1	2	1	1	3	6	2	2	49
126524122	1	0.227	0.14	0.375	-0.375	1.77	1.791	1.533	1.598	3.605	3.83	37.5	44.244	2.444	0.753	1	36	1	1	6	1	2	6	1	3	7	2	2	71
126524128	2.414	0.219	0.465	0.157	-0.037	1.541	1.461	1.528	1.471	3.322	2.826	50.259	35.531	2.558	0.316	1	3	1	4	1	3	2	1	1	2	5	2	2	54
126524130	0.436	0.466		0.07	-0.163	1.355	1.038	1.696	0.478	2.351	0.655	84.161	14.302	2.643	0.311	0	36	4	2	1	3	2	1	1	4	10	2	2	38
126524154	0.739	0.487	0.246	0.164	-0.256	1.455	1.694	2.491	1.551	5.603	3.562	54.347	44.099	2.533	0.289	1	28	2	2	2	4	1	1	1	2	5	2	2	57
126524155	0.715	0.337	0.355	0.133	-0.235	1.181	1.487	1.403	1.41	2.532	2.88	40.076	40.994	2.355	0.483	1	26	3	2	2	2	1	1	2	5	9	2	2	37
126524160	0.834	0.411	0.327	0.192	-0.277	1.591	1.519	1.457	1.502	3.252	3.039	45	49.295	2.579	0.498	1	8	1	6	4	3	2	1	1	3	6	2	2	23
126524167	0.556	0.447	0.149	0.099	-0.245	1.028	1.505	1.511	1.408	2.161	2.839	52.5	44.244	2.282	0.755	1	29	2	2	6	2	2	3	1	2	6	1	1	33
126524177	1.167	0.381	0.365	0.331	-0.243	1.403	1.41	1.536	1.438	3.106	2.894	52.625	44.219	2.684	0.26	1	20	3	3	2	2	2	1	1	4	10	2	2	24
126524179	0.618		0.315	0.125	-0.299	1.158	1.479	0.751	1.49	1.159	3.084	7.108	17.412	2.68	0.338	0	7	2	1	1	1	1	1	1	2	7	2	2	51
126524180	0.776	0.288	0.433	0.128	-0.151	1.043	1.567	1.037	1.492	1.478	3.243	60	46.476	2.437	0.54	1	5	1	1	3	5	2	1	3	4	10	2	2	61
126524191	0.562	0.512	0.475	0.124	-0.316	1.146	1.286	1.639	1.459	2.551	2.723	30	46.476	2.653	0.291	1	21	2	2	1	1	2	1	3	2	7	1	1	41
126524198	0.653	0.388	0	0.104	-0.14	1.326	1.666	1.489	1.255	2.715	2.797	68.094	24.811	2.615	0.421	1	9	1	1	3	1	1	1	2	2	5	2	2	32
126524218	0.896	0.262	0.232	0.295	-0.375	1.721	1.698	1.543	1.463	3.495	3.457	48.119	35.517	2.75	0.315	1	14	2	6	4	1	2	1	3	2	5	2	2	26
126524222	0.75	0.341		0.157	-0.375	1.146	1.573	1.481	0.874	2.359	1.833	78.744	25.17	2.308	1.153	0	30	2	2	2	1	2	1	1	3	7	2	2	35
126524233		0.868	0.244		-0.375	1.823	1.671	7.431	1.463	18.066	3.415	30	46.476	2.533	0.595	0	30	1	2	3	1	2	1	1	2	5	2	2	26
126524237	0.522	0.451	0.279	0.098	-0.33	1.183	1.6	1.547	1.458	2.604	3.181	62.008	35.955	2.706	0.288	1	21	2	2	1	3	2	1	1	2	7	1	1	53
126524238	0.543	0.455	0.166	0.06	-0.153	1.303	1.972	1.709	1.515	2.966	3.992	57.007	44.702	2.707	0.408	1	33	3	3	2	4	2	1	2	3	7	2	2	55
126524239	1.268	-0.054	0.22	0.309	-0.239	1.201	0.941	1.056	0.814	1.722	1.047	49.677	45.345	2.049	0.666	1	15	1	2	3	3	2	1	1	2	5	2	2	62
126524241	1.347	0.232	0.442	0.204	-0.094	0.882	1.072	1.159	1.588	1.396	2.271	60	46.476	2.595	0.548	1	36	4	3	2	1	1	1	1	2	5	2	2	36
126524247	1.046	0.271	0.386	0.249	-0.249	1.746	1.424	1.532	1.176	3.068	2.296	71.922	28.053	2.668	0.151	1	5	2	1	1	1	1	1	1	3	7	2	2	39
126524256	0.359	0.472	0.093	0.054	-0.171	1.29	1.594	1.605	1.346	1.286	2.936	73.213	19.849	2.795	0.08	1	33	4	3	2	3	1	1	1	3	7	2	2	32
126524258	3.456	0.456	0.491	0.202	-0.022	1.197	1.52	1.479	1.75	2.832	3.535	61.669	36.135	2.672	0.252	1	17	1	3	7	1	2	1	1	3	6	1	1	33
126524288	1.207	0.299	0.338	0.121	-0.105	1.266	0.984	1.385	1.435	2.446	2.003	46.417	36.946	2.506	0.571	1	24	1	3	3	4	2	1	1	3	8	2	2	53
126524293	0.889	0.245	0.175	0.276	-0.269	1.265	1.896	1.348	1.529	2.278	3.897	50.844	41.349	2.601	0.425	1	33	5	2	2	1	1	1	1	3	6	2	2	27
126524304	0.937	0.187	0.238	0.427	-0.378	1.334	1.713	1.313	1.49	2.344	3.492	52.454	44.253	2.912	0.087	1	22	4	3	2	5	1	1	1	2	5	1	1	68
126524316	0.927	0.388	0.488	0.16	-0.183	1.253	1.586	1.517	1.519	2.545	3.219	52.62	44.22	2.831	0.189	1	37	5	2	2	1	2	1	1	2	5	2	2	50
126524325	0.882	0.197	0.418	0.226	-0.283		1.462		1.541		3.274	61.142	32.248	2.648	0.171	0	11	3	1	1	4	2	1	1	2	6	2	2	68
126524326	1.415	0.408		0.151	-0.375	1.683	1.087	1.54	0.444	3.599	0.643	64.024	39.739	1.428	0.96	0	7	3	1	2	1	1	1	2	3	8	2	2	23
126524332	0.995	0.272	0.238	0.376	-0.375	1.691	1.689	1.472	1.537	3.476	3.45	46.78	40.485	2.906	0.099	1	26	2	1	1	1	1	1	1	2	5	2	2	23
126524367	0.905	0.579	0.369	0.163	-0.174	1.204	1.915	1.452	1.41	2.668	3.6	56.395	44.479	2.799	0.171	1	21	6	2	4	4	2	1	4	4	8	2	2	31
126524380	0.663	0.419	0.295	0.169	-0.371	1.623	1.655	1.446	1.503	3.23	3.381	54	49.295	2.231	1.151	1	11	1	2	2	5	1	2	2	4	9	2	2	76
126524405	1.047	0.087	0.09	0.387	-0.309	1.744	1.933	1.517	1.457	3.546	3.84	52.5	44.244	2.408	0.514	1	32	1	3	7	5	2	1	1	2	5	2	2	77
126524429	0.823	0.266	0.318	0.132	-0.188	1.588	1.543	1.496	1.495	3.219	3.08	52.546	44.234	2.624	0.621	1	26	4	2	2	1	1	1	1	5	9	2	2	34
126524461	0.706	0.196	0.291	0.189	-0.344	1.228	1.478	1.785	1.446	3.056	2.97	49.588	45.396	2.58	0.483	1	18	3	2	2	3	2	1	1	3	7	2	2	40
126524462	0.78	0.271	0.267	0.254	-0.376	1.347	1.724	1.491	1.488	2.702	3.505	51.316	44.578	2.799	0.221	1	19	2	1	2	5	2	3	7	3	9	2	2	69
126524463	0.718	0.45	-0.05	0.122	-0.304	0.944	1.184	2.002	1.052	3.254	1.683	55.482	44.24	2.405	0.57	1	36	4	2	3	1	2	1	1	3	6	2	2	23
126524465	0.908	0.061	0.161	0.15	-0.171	1.672	1.719	1.494	1.506	3.378	3.658	45.169	45.002	1.959	1.091	1	9	6	1	4	1	2	1	2	2	5	2	2	26
126524470	0.31	0.484	0.315	0.041	-0.284	1.335	1.469	1.806	1.496	3.215	2.934	30	46.476	2.632	0.447	1	36	2	2	2	1	2	1	1	2	5	2	2	41
126524476	0.843	0.368	0.253	0.107	-0.134	1.429	1.486	1.529	1.44	2.954	2.893	45.488	45.013	1.743	1.083	1	18	1	6	7	4	2	2	5	2	5	2	2	55
126524479	1.097	0.277	0.241	0.373	-0.332	1.582	1.567	1.511	1.521	3.189	3.179	62.073	35.979	2.745	0.379	1	5	1	2	1	4	2	1	3	2	5	1	2	77
126524494	1	0.126	0.221	0.375	-0.375	1.981	1.801	1.539	1.302	4.005	3.155	63.883	41.125	2.357	0.751	1	36	2	6	3	1	1	1	1	3	6	1	1	29
126524506	0.581	0.452	0.624	0.075	-0.169	1.101	1.602	1.486	1.461	2.194	3.198	60	46.476	2.767	0.326	1	4	4	1	2	2	2	1	1	4	9	2	2	54
126524523		0.171	0.72	0.256		1.533		1.407		3.256		67.428	37.702	2.005	0.749	0	15	5	5	6	4	2	1	1	3	6	2	2	60
126524541	1.022	0.265	0.14	0.217	-0.28	1.081	1.249	1.51	0.935	3.022	1.583	60.79	39.054	2.641	0.23	1	5	2	1	3	5	1	3	1	3	8	1	1	72
126524544		0.427		0.107		1.375		1.665		2.394		90	0	2.497	0.381	0	25	1	6	1	1	2	1	1	1	4	2	2	39
126524569	1.488	0.188	0.656	0.307	-0.124	2.794	1.486	-6.252	1.901	36.483	3.814	69.511	31.863	2.718	0.287	1	22	3	1	1	2	1	1	1	4	8	2	2	63
126524581	0.979	0.258	0.15	0.362	-0.376	1.753	1.72	1.575	1.424	3.766	3.698	33.903	39.825	2.73	0.291	1	12	4	6	2	1	2	5	4	5	8	2	2	45
126524585	0.586	0.456	0.077	0.124	-0.377	1.325	1.515	2.054	1.254	3.772	3.214	48.912	41.406	2.576	0.372	1	2	2	6	3	4	2	1	1	3	6	2	2	40
126524595	0.961	0.226	0.37	0.225	-0.19	1.041	1.337	1.021	1.443	1.426	2.689	45.263	40.252	2.616	0.385	1	24	1	7	4	2	1	1	1	3	8	2	2	42
126524612	0.747	0.289	0.048	0.137	-0.205	1.551	1.563	1.613	1.121	3.412	2.394	60	46.476	2.185	0.562	1	9	5	6	2	1	2	1	2	5	8	2	1	36
126524643	0.747	0.448	0.277	0.1	-0.133	1.316	1.615	1.445	1.493	2.558	3.244	45	49.295	2.519	0.593	1	31	2	6	1	2	2	1	2	2	5	2	2	39
126524829	0.883	0.37	0.855	0.201	-0.25	1.403	2.314	1.668	1.5	3.121	4.628	54	49.295	2.264	1.147	1	31	1	2	1	1	2	1	1	2	5	2	2	26
126525620	0.912	0.112	0.288	0.402	-0.158	3.948	1.552	-10.708	1.092	77.686	2.266	75.627	16.817	2.477	0.369	1	14	2	1	1	2	2	6	3	2	6	2	2	49
126525905		0.371		0.071		1.386		1.526		2.851		90	0	2.581	0.785	0	27	2	6	2	5	1	1	1	4	9	2	2	76
127778031	1.328	0.048	0.039	0.301	-0.164	1.433	1.319	1.227	1.241	2.798	2.419	41.8	38.818	2.489	0.126	1	43	6	2	2	2	1	1	1	3	9	2	2	51
127778043	0.831	0.359	0.402	0.125	-0.109	0.95	1.49	1.208	1.313	1.605	2.632	60	46.476	2.181	0.663	1	52	5	2	6	1	1	1	1	3	9	2	2	26
127778050	1.153	0.223	0.129	0.375	-0.244	1.731	1.665	1.552	1.413	3.852	3.156	34.679	37.37	1.887	1.19	1	41	1	1	6	1	1	1	1	2	5	2	2	26
127778059	0.707	0.448	0.309	0.071	-0.14	1.388	1.201	1.603	1.402	2.952	2.654	40.987	35.235	2.732	0.219	1	43	1	1	4	1	1	1	1	5	9	2	2	38
127778078	0.382	0.477	0.139	0.056	-0.272	1.244	1.613	1.579	1.518	2.606	3.42	38.747	42.997	2.504	0.51	1	42	6	2	2	1	1	1	4	6	18	2	2	23
127778093	0.231	0.497	0.224	0.021	-0.217	1.084	1.641	1.663	1.191	2.416	2.602	55.89	44.333	2.524	0.386	1	52	2	2	3	3	1	1	1	2	5	2	2	30
127778098	1.629	0.251		0.143	-0.125	1.188	0.621	1.566	0.364	2.604	0.302	76.932	29.22	2.053	1.039	0	53	4	2	6	3	1	1	1	5	9	2	2	26
127778107	0.252	0.448	0.263	0.032	-0.257	3.306	1.69	8.155	1.507	36.187	3.453	52.454	44.253	2.634	0.526	1	51	4	2	6	1	1	1	1	3	6	2	2	23
127778113		0.127		0.136		0.916		0.945		1.328		74.287	31.426	1.815	1.435	0	43	6	2	2	1	1	1	1	4	10	2	2	30
127778122			0.191		-0.268		1.738		1.503		3.508	15	36.742	2.031	1.055	0	47	3	2	2	1	1	1	1	4	9	1	2	34
127778126	0		0.164	1.75	-0.425	44.7	1.58	156.834	1.487	9347.4	3.14	54.25	44.095	2.82	0.079	0	39	3	6	2	2	1	3	1	2	5	2	2	47
127778137	1.311	0.12	0.234	0.374	-0.22	1.7	1.8	1.489	1.518	3.392	3.636	38.491	44.511	2.353	0.814	1	31	5	2	2	1	1	1	1	6	18	2	2	31
127778144	1.267	0.385	0.342	0.204	-0.126	1.326	1.341	1.477	1.426	2.611	2.577	60	46.476	2.57	0.394	1	44	2	2	6	3	1	1	1	2	5	2	2	61
127778148	0.8	0.447	0.463	0.114	-0.196	1.263	1.304	1.445	1.502	2.502	2.662	60	46.476	2.441	0.578	1	50	2	2	6	4	1	1	1	3	6	2	2	30
127778154	1.296	0.291		0.226	-0.125	1.065	1.794	1.16	1.202	1.653	2.876	60	46.476	2.711	0.382	0	41	5	1	4	1	1	1	1	6	18	2	2	26
127778159	1.027	0.318	0.615	0.379	-0.374	1.863	1.882	1.506	1.402	3.741	3.553	60	46.476	2.753	0.206	1	42	3	3	6	1	1	1	1	3	6	2	2	23
127778162	1.157	0.353	0.414	0.102	-0.035	1.104	1.386	1.642	1.239	2.665	2.287	63.355	36.01	2.15	0.611	1	54	5	3	6	1	1	1	1	3	9	2	2	24
127778165	1.014	0.216	0.151	0.443	-0.375	1.565	1.689	1.518	1.494	3.169	3.384	48.593	41.2	2.844	0.185	1	42	3	2	6	1	1	1	1	3	7	2	2	23
127778167	12950.5	0.271	0.626	0.256	0	1.463	1.326	1.465	1.932	2.944	3.397	44.945	45	2.327	1.155	0	41	2	3	2	1	1	1	1	2	7	2	2	23
127778173	1.173	0.286	0.338	0.132	-0.103	1.515	1.621	1.443	1.504	2.945	3.249	33.364	39.23	2.507	0.811	1	46	2	1	2	1	1	1	1	6	11	1	1	23
127778175	1.345	0.371	0.47	0.089	-0.053	1.116	1.056	1.322	1.534	1.971	2.159	45	49.295	2.373	0.589	1	51	5	2	2	1	1	1	2	6	11	2	2	23
127778176	0.273	0.48	0.322	0.046	-0.375	1.057	1.852	1.513	1.5	2.136	3.703	60	46.476	2.621	0.424	1	52	5	2	6	1	1	1	1	6	13	2	2	23
127778183	0.77	0.361	0.347	0.22	-0.375	1.418	2.04	1.516	1.489	2.864	4.086	60	46.476	2.682	0.389	1	41	4	2	2	2	1	1	3	4	9	2	2	38
127778192	0.524	0.372	0.235	0.119	-0.376	1.175	1.624	1.486	1.538	2.357	3.447	51.212	44.617	2.688	0.205	1	30	2	3	3	1	1	1	1	4	10	2	2	23
127778193	0.595	0.374	0.142	0.075	-0.21	1.552	1.334	1.559	1.606	3.206	2.945	44.946	42.463	2.357	0.514	1	53	5	2	6	1	1	1	1	4	9	2	2	28
127778204	1.004	0.507	0.19	0.21	-0.138	1.234	1.543	1.352	1.387	2.282	2.88	44.827	45.002	1.931	1.06	1	36	3	2	2	1	1	1	1	4	9	2	2	39
127778216	0.994	0.134	0.151	0.385	-0.375	1.696	1.689	1.514	1.494	3.447	3.384	45	40.249	2.704	0.635	1	51	4	6	6	1	1	1	1	2	5	2	2	23
127778221	1	0.277	0.275	0.375	-0.375	1.604	1.685	1.5	1.51	3.207	3.389	52.5	44.244	2.902	0.17	1	51	3	2	6	1	1	1	1	3	7	2	2	23
127778227	0.668	0.669	0.399	0.123	-0.237	2.263	1.412	8.463	1.442	26.337	2.769	36	49.295	2.173	1.115	1	54	5	2	6	1	1	1	1	6	11	2	2	24
127778241	1	0.304		0.375	-0.375	1.772	2.077	1.513	1.248	3.563	3.456	75	36.742	2.742	0.334	0	39	5	5	3	1	1	1	1	4	9	2	2	27
127778245	0.736	0.51	0.149	0.125	-0.293	1.472	1.313	1.466	1.13	3.018	1.978	60	46.476	2.645	0.596	1	54	4	2	6	1	1	1	1	5	11	1	1	28
127778248	0.188	0.532	0.855	0.014	-0.169	1.393	2.301	1.646	1.5	3.007	4.601	60	46.476	2.627	0.429	1	52	4	2	6	3	1	2	1	6	11	2	2	46
127778249	0.613	0.283	0.303	0.138	-0.375	1.697	1.787	1.506	1.48	3.428	3.583	60.783	41.765	2.05	1.275	1	44	5	2	1	1	1	1	4	7	18	2	2	23
127778277	1.449	0.246	0.228	0.236	-0.145	1.5	1.194	1.548	1.13	3.259	1.803	52.906	44.172	2.169	0.678	1	47	3	2	6	1	1	1	1	3	6	2	2	46
127778458	1.777	0.289	0.529	0.347	-0.125	1.588	2.288	1.571	1.501	3.322	4.576	60	46.476	2.663	0.434	1	49	3	3	2	1	1	1	1	3	7	2	2	23
127779303	1.057	0.215	0.52	0.212	-0.169	1.419	1.84	1.483	1.541	2.858	3.838	60	46.476	2.22	0.821	1	52	4	2	6	1	1	1	1	3	6	2	2	32
127794780	0.402	0.439	0.212	0.051	-0.233	1.272	1.708	1.822	1.498	3.144	3.405	44.234	37.356	2.526	0.431	1	54	6	2	6	1	1	1	1	6	11	2	2	23
127794795	0.434	0.453	0.174	0.098	-0.28	1.061	1.787	1.521	1.543	2.206	3.689	40.482	45.437	2.304	0.589	1	53	6	2	4	1	1	1	4	6	15	2	2	29
127794819	1.091	0.295	0.278	0.203	-0.161	1.466	1.555	1.428	1.495	2.808	3.116	47.074	40.499	2.647	0.502	1	48	3	6	2	1	1	1	1	6	11	2	2	36
127794830	1.07	0.435	0.836	0.233	-0.167	1.009	0.804	1.197	1.531	1.742	1.843	60	46.476	2.65	0.266	1	54	5	2	6	2	1	1	4	4	9	2	2	34
127794837	1.41	0.352	0.151	0.228	-0.126	1.322	1.2	1.506	1.067	3.113	1.795	58.372	37.735	2.547	0.298	1	9	3	2	1	1	1	1	1	4	8	2	2	36
127794859	0.758	0.386	0.476	0.12	-0.164	1.097	1.299	1.481	1.505	2.282	2.758	50.541	44.898	2.705	0.303	1	47	6	2	6	1	1	1	1	6	11	1	1	28
127794882	1	0.322	0.138	0.375	-0.375	1.852	1.852	1.5	1.5	3.703	3.703	56.475	44.506	2.962	0.093	1	54	2	2	6	1	1	1	1	5	11	2	2	50
127794884	1.185	0.269	0.115	0.337	-0.199	1.532	1.347	1.39	1.197	2.989	2.429	50.732	41.429	2.501	0.4	1	50	3	2	6	1	1	1	1	4	10	2	2	48
127794896	0.633	0.393	0.348	0.126	-0.269	1.234	1.516	1.534	1.5	2.61	3.033	60	46.476	2.592	0.407	1	49	2	3	6	5	1	1	3	2	5	1	2	72
127794924	1.236	0.15	0.178	0.269	-0.171	1.635	1.85	1.542	1.501	3.412	3.728	48.184	40.998	2.47	0.72	1	44	4	2	6	1	1	1	1	4	10	2	2	29
127794953	0.493	0.64	0.263	0.117	-0.375	3.496	1.618	6.074	1.654	28.852	3.568	54	49.295	1.77	0.932	1	53	3	3	6	1	1	1	1	2	5	2	2	23
127794978	7.456	0.112	0.522	0.335	-0.011	1.271	1.457	1.101	1.571	1.872	3.001	51.329	44.573	2.501	0.547	1	49	4	1	6	3	1	1	1	6	18	2	2	26
127794979	1.076	0.368	0.264	0.239	-0.21	1.351	1.516	1.6	1.531	2.885	3.191	56.645	44.564	2.768	0.14	1	41	5	2	3	1	1	1	4	6	13	2	2	41
127794985	0.261	0.492	0.256	0.03	-0.253	1.195	1.593	1.513	1.443	2.38	3.224	53.832	44.093	2.632	0.408	1	53	6	2	6	1	1	1	1	6	11	2	2	24
127795019	0.635	0.25	0.316	0.145	-0.373	1.411	1.697	1.352	1.503	2.549	3.495	50.75	44.804	2.322	0.775	1	53	6	2	4	1	1	3	1	4	9	2	2	23
127795034	1.017	0.312	0.526	0.125	-0.104	0.996	1.025	1.066	1.51	1.425	2.116	50.612	44.865	2.536	0.575	1	42	2	1	2	1	1	1	1	3	7	2	2	34
127795040	1.448	-0.05	0.345	0.309	-0.115	1.241	1.217	0.992	1.192	1.654	1.928	34.734	44.2	2.502	0.473	1	46	5	2	2	1	1	1	1	4	9	2	2	38
127795043	1.213	0.351	0.337	0.23	-0.155	1.552	1.64	1.479	1.577	3.138	3.388	38.331	35.291	2.667	0.311	1	39	5	2	2	1	1	1	1	4	9	2	2	34
127795157	0.582	0.362	0.5	0.107	-0.348	1.519	1.263	1.499	1.458	3.082	2.555	60	46.476	2.167	0.764	1	42	3	2	6	1	1	1	1	3	6	2	2	23
127795321	0.606	0.337		0.132	-0.166	1.444	1.588	1.459	0.981	2.97	2.068	75	36.742	2.058	0.586	0	51	5	6	6	4	1	1	1	3	7	2	2	25
127795445	1.05	0.324	0.32	0.268	-0.239	1.469	1.62	1.58	1.487	3.092	3.266	54.466	44.106	2.704	0.273	1	41	4	2	2	2	1	1	1	5	9	1	1	30
127795452	0.907	0.413	0.295	0.241	-0.249	1.234	1.656	1.351	1.544	2.721	3.512	69.183	36.655	2.747	0.158	1	30	4	2	2	3	1	1	2	6	11	1	1	46
127795463	0.864	0.11	0.351	0.303	-0.373	1.231	1.652	1.522	1.466	2.676	3.296	63.53	41.55	2.784	0.112	1	46	2	2	3	1	2	1	1	6	13	2	2	24
127795609	0.727	0.313	0.303	0.149	-0.253	1.484	1.716	1.549	1.487	3.037	3.443	63.782	41.246	2.591	0.408	1	53	5	3	6	3	1	1	1	4	9	2	2	23
127810071	0.562	0.416	0.182	0.106	-0.268	1.251	1.671	1.601	1.491	2.672	3.356	49.391	41.756	2.777	0.276	1	52	4	6	6	1	1	1	1	3	7	2	2	23
127810078	1.473	0.338	0.343	0.116	-0.06	1.613	1.61	1.311	2.219	2.822	4.85	30.55	33.739	2.06	0.555	1	48	4	2	1	1	1	1	1	2	5	2	2	32
127810092	1.137	0.295	0.147	0.237	-0.152	1.317	1.707	1.414	1.465	2.492	3.378	55.979	44.356	2.601	0.365	1	50	4	2	6	1	1	5	1	3	7	2	2	32
127810093	1.072	0.378	0.72	0.132	-0.124	1.031		1.327		1.849		60	46.476	2.605	0.513	0	51	4	2	6	1	1	6	1	6	12	2	2	30
127810108			0.302		-0.258		1.577		1.527		3.104	5.769	14.131	2.311	0.566	0	50	4	1	6	1	1	1	1	3	6	2	2	23
127810111	5.821	0.368	0.537	0.068	-0.004	1.091	2.285	1.289	3.356	1.949	10.237	63.974	28.788	2.65	0.394	1	52	3	2	6	1	1	1	1	6	11	2	2	28
127810121	0.15	0.472	0.18	0.02	-0.347	0.865	2.093	1.309	1.509	1.509	4.211	25.684	40.624	2.705	0.369	1	46	5	2	6	1	2	1	1	6	18	2	2	31
127810125	0.579	0.389	0.37	0.093	-0.247	1.274	1.385	1.471	1.444	2.517	2.724	65.652	39.215	2.672	0.289	1	43	3	3	2	4	1	1	1	6	17	2	2	45
127810127	1.668	0.276	0.639	0.304	-0.124	1.381	0.83	1.515	1.847	2.793	2.215	60	46.476	2.588	0.391	1	53	6	2	6	2	1	1	1	4	9	2	2	42
127810140	0.974	0.324	0.323	0.294	-0.354	1.655	1.362	1.885	0.771	2.49	1.403	82.294	11.956	2.617	0.363	1	33	1	7	7	1	1	6	1	4	8	2	2	45
127810184	0.22	0.524	0.541	0.012	-0.129	0.975	1.322	1.187	1.515	1.496	2.773	61.085	36.273	2.362	0.437	1	53	4	2	6	2	1	1	1	3	7	2	2	28
127827660	0.907	0.332	0.43	0.081	-0.087	1.081	1.24	1.405	1.54	2.054	2.551	41.59	41.088	2.735	0.246	1	49	2	6	6	2	1	1	1	3	8	2	2	23
127830480	1.433	0.385	0.364	0.098	-0.065	1.441	1.268	1.57	2.115	3.083	4.039	29.037	25.756	2.572	0.273	1	45	5	2	1	1	1	1	1	6	13	2	2	33
127832217	0.419	0.453	0.396	0.051	-0.296	1.367	1.489	1.219	1.596	2.193	3.366	42.992	40.384	2.409	0.554	1	50	4	2	6	1	1	1	1	4	9	2	2	23
127842708	1	0.277		0.375	-0.375	1.743	2.268	1.525	1.387	3.516	4.193	75	36.742	2.663	0.374	0	51	1	5	3	1	1	1	2	3	8	2	2	29
127851180	2.437	0.261	0.498	0.133	-0.037	1.653	1.079	1.514	1.58	3.378	2.272	60	46.476	2.735	0.412	1	50	3	1	2	1	1	1	1	4	9	2	2	34
127858479	1	0.234	0.259	0.375	-0.375	1.659	1.729	1.461	1.574	3.386	3.729	51.399	44.549	2.422	0.53	1	44	1	1	6	1	1	1	1	3	6	2	2	45
127858498	0.514	0.346	1.308	0.114	-0.248	0.938	1.48	1.851	1.083	2.833	2.151	66.189	38.712	2.345	0.413	1	40	1	3	2	2	1	1	1	4	9	2	2	46
127867232	1.09	0.223	0.137	0.276	-0.171	1.508	1.766	1.234	1.417	2.534	3.481	55.125	44.177	2.065	0.863	1	53	4	2	3	1	1	1	3	3	7	2	2	46
127867235	0.712	0.303	0.252	0.17	-0.29	1.481	1.651	1.463	1.609	3.015	3.541	70.74	30.731	2.81	0.329	1	51	5	2	6	1	2	1	1	6	12	2	2	28
127867262	1.231	0.22	0.31	0.203	-0.125	1.333	1.697	1.466	1.604	2.787	3.686	63.431	41.672	2.491	0.777	1	53	1	1	6	1	2	1	2	3	8	2	2	26
127867271	0.516	0.378	0.151	0.046	-0.194	2.729	1.004	3.997	1.121	14.602	2.213	40.798	45.63	1.975	0.867	1	50	1	1	6	1	1	1	1	3	6	2	2	32
127867279	0.976	0.398	0.276	0.228	-0.18	1.212	1.762	1.723	1.455	3.062	3.502	55.584	44.261	2.588	0.335	1	48	6	2	2	1	1	1	1	6	11	2	2	29
127867281	0.813	0.315	0.528	0.11	-0.125	0.999	1.06	1.158	1.645	1.584	2.443	54	49.295	1.921	1.204	1	51	2	3	6	4	1	1	1	3	8	2	2	48
127867284	1.36	0.304	0.171	0.172	-0.114	1.156	0.766	1.475	0.564	2.403	0.574	65.202	35.295	2.447	0.538	1	36	1	2	2	1	2	1	4	7	11	2	2	23
127867294	0.483	0.411	0.118	0.083	-0.321		1.603		1.269		2.758	50.139	39.189	1.366	0.929	0	44	3	1	6	1	1	1	1	4	10	2	2	23
127867304	2.51	0.213	0.372	0.399	-0.072	1.36	1.515	1.577	1.5	2.871	3.03	55.572	44.259	2.75	0.279	1	45	1	2	1	1	1	1	1	4	9	2	2	28
127867305	1.093	0.172	0.18	0.314	-0.257	1.654	1.924	1.501	1.5	3.333	3.849	53.353	44.119	2.539	0.74	1	44	2	3	2	1	2	1	1	4	9	2	2	32
127867310	0.555	0.397	0.636	0.053	-0.125	0.989	1.649	1.479	1.455	1.991	3.242	60	46.476	2.481	0.824	1	43	4	2	6	1	1	1	1	4	9	2	2	26
127867399	1.286	0.311	0.344	0.113	-0.075	1.158	1.382	1.516	1.355	2.403	2.497	67.094	37.953	2.537	0.61	1	49	4	2	2	1	1	1	1	6	17	2	2	32
127867857	0.618	0.429	0.855	0.108	-0.25	1.453	2.314	1.598	1.5	3.077	4.628	60	46.476	2.648	0.451	1	49	5	3	2	3	1	1	2	4	9	2	2	24
127869016	1.808	0.194	0.363	0.402	-0.154	1.613	0.845	1.52	1.449	3.277	1.657	51.399	44.549	2.856	0.175	1	48	4	2	2	1	1	1	1	4	9	2	2	23
127870470		0.041		0.375		1.604		1.507		4.42		90	0	1.774	0.617	0	10	2	1	2	1	1	1	2	5	13	2	2	54
127871706	0.894	0.302	2.32	0.117	-0.124	1.248		1.503		2.62		70.838	30.673	2.655	0.31	0	39	5	3	2	1	1	1	1	3	7	2	2	26
127871731	0.925	0.462	0.362	0.155	-0.171	1.361	1.73	1.474	1.497	2.767	3.466	58.269	37.824	2.223	1.163	1	48	2	5	6	1	2	1	1	3	7	2	2	23
127876040			0.343		-0.129		1.54		1.495		3.124	30	46.476	2.491	0.572	0	51	2	5	1	1	2	1	1	3	7	2	2	41
128540960	0.955	0.436	0.431	0.119	-0.121	1.249	1.243	1.542	1.511	2.615	2.55	45	49.295	2.595	0.518	1	42	3	1	2	1	2	1	1	4	9	2	2	29
128540965	0.625	0.302	0.165	0.124	-0.278	1.273	1.484	1.378	1.591	2.474	3.198	51.402	36.821	2.681	0.279	1	16	4	1	2	1	1	1	1	4	9	2	2	29
128540990	0.995	0.267	0.303	0.377	-0.375	1.661	1.787	1.472	1.48	3.421	3.583	60	46.476	2.552	0.501	1	51	2	3	6	4	1	1	1	2	5	2	2	24
128541001	1.411	0.358	0.345	0.221	-0.125	1.315	1.45	1.513	1.38	2.656	2.691	60	46.476	2.757	0.281	1	50	4	2	6	1	1	1	1	6	11	2	2	23
128541006	3.232	0.521	0.463	0.242	-0.033	1.096	1.144	1.52	1.572	2.43	2.401	30	46.476	2.49	0.505	1	42	4	2	3	2	2	1	4	4	10	2	2	41
128541013	0.899	0.641	0.316	0.123	-0.121	0.763	1.465	1.887	1.421	2	2.807	30	46.476	2.251	0.984	1	51	3	2	6	1	2	1	1	4	9	2	2	26
128541018	5.812	0.209	0.51	0.242	-0.016	1.565	0.956	1.337	1.602	2.831	2.049	33.568	44.491	2.767	0.387	1	50	4	2	6	4	1	1	1	4	9	2	2	24
128541024	97.888	0.558	0.612	0.004	0	0.939	2.214	1.707	1.5	2.123	4.427	60	46.476	2.84	0.191	1	52	3	3	6	1	2	1	1	2	5	2	2	23
128541027		0.525		0.226		1.011		1.434		2.127		90	0	1.852	1.444	0	29	5	6	2	2	1	1	1	4	9	1	2	42
128541032	0.063	0.528	0.176	0.005	-0.258	88.518	1.877	306.208	1.498	36144.8	3.755	41.32	45.976	2.707	0.316	0	53	2	2	6	4	1	1	8	4	9	2	2	41
128541049	0.595	0.334	0.146	0.125	-0.332	1.56	1.583	1.562	1.603	3.313	3.474	26.385	41.447	2.573	0.369	1	53	4	3	6	1	2	1	1	6	13	2	2	23
128541051	0.915	0.153	0.162	0.237	-0.331	0.893	0.974	0.877	0.816	1.051	1.06	60	46.476	2.514	0.52	1	48	4	2	6	2	1	1	1	6	11	2	2	38
128541053			0.156		-0.375		1.73		1.497		3.461	22.5	45	1.264	1.177	0	52	6	2	6	1	1	1	1	6	11	2	2	20
128541078	0.62	0.252	0.471	0.149	-0.351	1.097	1.426	1.733	1.479	2.64	2.93	48.413	46.166	2.814	0.142	1	43	6	2	6	1	2	1	1	6	11	2	2	25
128541084	0.734	0.454	0.232	0.125	-0.194	1.234	1.776	1.582	1.478	2.694	3.511	26.587	41.695	2.489	0.842	1	42	4	7	2	1	2	1	8	4	9	2	2	49
128541089	0.037	0.557	0.855	0.003	-0.375	1.389	2.424	1.923	1.5	3.545	4.849	54	49.295	2.124	1.119	1	40	5	2	2	1	1	1	1	6	15	2	2	34
128541110	1.445		0.255	0.25	-0.146	2.396	0.847	1.412	1.601	4.496	1.929	30	46.476	2.564	0.811	0	49	2	3	6	1	2	1	1	3	7	2	2	25
128541114		0.22		0.167		1.609		1.036		2.223		90	0	0.743	1.151	0	45	4	2	2	1	2	3	1	3	7	2	2	23
128541119	0.695	0.378	0.612	0.079	-0.125	1.08	2.214	1.77	1.5	2.596	4.427	60	46.476	2.541	0.57	1	53	4	2	6	1	2	1	1	6	11	2	2	31
128541132	0.94	0.467	0.347	0.138	-0.125	0.893	1.91	2.242	1.506	3.149	3.847	60	46.476	2.64	0.525	1	52	3	2	6	3	2	1	1	3	8	2	2	52
128541133	0.933	0.329	-0.104	0.159	-0.18	1.123	1.136	1.397	0.749	2.483	1.161	58.418	38.954	2.564	0.141	1	21	3	1	1	5	2	1	1	4	9	2	2	58
128541135	1.644	0.108	0.434	0.251	-0.064	1.047	1.258	0.786	1.524	1.109	2.556	30	46.476	2.276	0.711	1	50	2	1	6	1	2	3	1	2	5	2	2	40
128541143	1.399	0.434	0.367	0.235	-0.105	1.08	1.667	1.247	1.499	1.872	3.345	45	49.295	2.487	0.779	1	49	2	2	2	2	2	1	1	3	8	2	2	31
128541149	0.124	0.524	0.269	0.01	-0.29	1.151	1.536	1.501	1.397	2.27	3.064	64.059	35.944	2.529	0.351	1	8	1	1	3	2	1	1	6	4	10	1	2	42
128541150	0.519	0.448	0.395	0.052	-0.126	0.955	1.337	1.945	1.525	2.541	2.796	60	46.476	2.602	0.413	1	51	2	1	6	1	1	1	1	4	10	2	2	30
128541193	1	0.106	0.273	0.375	-0.375	1.684	1.701	1.601	1.535	3.63	3.474	52.5	44.244	2.461	0.751	1	40	3	4	3	1	1	1	2	3	7	2	2	23
128541241	1.116	0.309	0.808	0.321	-0.234	1.705	1.443	1.91	1.173	2.493	2.28	74.381	17.305	2.734	0.281	1	27	4	2	2	4	1	1	1	6	17	2	2	30
128541246	0.315	0.521	0.368	0.02	-0.121	0.999	1.082	1.198	1.424	1.583	2.132	54.357	44.1	2.7	0.36	1	51	6	2	6	1	1	1	1	6	13	2	2	23
128541257	0	0.624	0.168	0	-0.375	1.061	1.656	2.666	1.5	3.771	3.312	45	51.962	1.582	1.303	1	47	2	3	3	1	2	1	1	3	6	2	2	32
128541261	0.648	0.36	0.306	0.129	-0.292	1.436	1.725	1.576	1.481	3.08	3.549	54.318	44.098	2.727	0.369	1	51	3	1	6	1	1	1	1	6	11	2	2	24
128541268	1.03	0.283	0.336	0.133	-0.132	1.494	1.423	1.483	1.379	3.024	2.641	42.644	40.718	2.366	0.616	1	51	4	2	6	1	1	1	1	3	7	2	2	40
128541284	0.782	0.344	0.502	0.126	-0.168	1.044	1.288	1.41	1.505	2.095	2.71	60	46.476	2.628	0.56	1	50	4	2	6	3	1	1	1	3	6	2	2	36
128541287	0.666	0.47	0.26	0.092	-0.134	1.346	1.527	3.149	1.52	5.98	3.133	51.444	44.533	2.559	0.321	1	41	4	2	6	1	2	1	1	4	9	2	2	23
128541296	2.606	0.56	0.501	0.122	-0.029	0.943	1.019	1.437	1.645	1.958	2.238	45	49.295	2.712	0.218	1	26	1	2	1	1	2	1	1	3	8	2	2	35
128541326	0.948	0.401	0.182	0.194	-0.183	1.495	2.003	1.515	1.514	3.102	4.062	55.97	44.354	2.568	0.57	1	29	5	1	2	1	2	1	1	4	10	2	2	58
128541384		0.671	0.624		-0.192	2.243	1.849	4.826	1.458	14.42	3.664	60	46.476	2.642	0.27	0	52	5	2	6	3	2	1	1	3	6	2	2	60
128541402	0.767	0.373	0.188	0.11	-0.147	1.428	1.505	1.568	1.125	3.112	2.256	54.754	44.13	2.024	0.892	1	19	4	1	4	1	2	1	1	6	12	2	2	28
128541407		1.362	0.476		-0.188		1.281		1.383		2.835	30	46.476	2.755	0.207	0	52	5	2	6	1	2	1	1	6	14	2	2	36
128541408	0.793	0.392	0.375	0.059	-0.074	1.089	1.411	1.588	1.511	2.378	2.846	52.259	36.049	2.662	0.457	1	46	1	2	6	1	2	1	1	2	5	2	2	28
128541467	0.921	0.392	0.294	0.329	-0.37	1.519	1.658	1.484	1.578	3.163	3.598	52.315	44.284	2.758	0.178	1	50	5	2	2	1	1	1	1	4	9	2	2	23
128541474	0.885	0.527	0.335	0.119	-0.125	1.151	2.395	1.306	1.502	2.041	4.789	60	46.476	2.662	0.364	1	27	5	1	2	1	1	1	1	6	11	2	2	33
128541484	0.858	0.259	0.148	0.132	-0.152	1.276	1.975	1.498	1.426	2.634	3.746	45	49.295	2.121	0.996	1	31	1	3	7	1	2	1	1	1	2	2	2	43
128541485	1.819	0.334	0.335	0.375	-0.125	2.415	2.395	1.499	1.502	4.827	4.789	60	46.476	2.934	0.098	1	46	2	2	7	1	2	1	5	2	5	2	2	41
128541486	1.222	0.307	0.166	0.299	-0.231	1.147	1.189	1.908	1.136	7.717	1.937	62.08	37.201	2.425	0.182	1	41	4	5	2	1	2	1	1	2	5	2	2	37
128541508	0.635	0.352	0.612	0.084	-0.169	1.49	2.286	1.386	1.499	2.747	4.569	60	46.476	2.472	0.822	1	52	5	2	6	1	1	1	1	6	17	2	2	28
128541511	1.172	0.229	0.287	0.211	-0.15	1.399	1.701	1.513	1.5	2.865	3.401	52.906	44.172	2.654	0.647	1	35	1	2	6	1	1	1	2	3	7	2	2	56
128541531	0.979	0.486	0.404	0.121	-0.114	1.053	1.198	1.511	1.567	2.218	2.622	30	46.476	2.384	0.597	1	21	2	2	1	1	2	1	1	3	6	1	1	39
128541550	1.197	0.227	0.37	0.221	-0.151	1.81	2.209	1.525	1.506	3.673	4.401	53.982	44.091	2.381	0.919	1	48	2	2	6	1	2	1	6	3	6	1	2	43
128541565	1.004	0.446	0.338	0.084	-0.124	1.305	0.862	1.608	0.899	2.792	1.057	45	49.295	2.461	0.366	1	47	4	2	7	1	2	1	4	4	9	2	2	40
128541567	1.403	0.091	0.404	0.248	-0.085	0.917	1.141	0.832	1.493	1.018	2.377	33.29	39.283	2.53	0.309	1	48	3	2	6	1	1	1	1	6	11	2	2	33
128541580	1.064	0.356	0.485	0.159	-0.112	1.171	1.464	1.307	1.599	2.318	3.162	44.554	40.811	2.523	0.333	1	16	1	6	1	4	2	1	1	2	5	2	2	48
128541582	0.84	0.29	0.322	0.251	-0.375	1.664	2.025	1.603	1.47	3.635	4.102	45	49.295	2.717	0.268	1	49	4	2	6	1	2	1	1	4	9	2	2	29
128541583		0.277		0.375		1.604		1.5		3.207		75	36.742	2.667	0.516	0	52	2	2	6	1	1	1	1	2	6	2	2	23
128541610	0.703	0.427	0.66	0.108	-0.232	1.255	1.15	1.615	2.662	2.7	4.278	60	46.476	2.67	0.348	1	19	4	2	2	1	1	1	1	4	9	2	2	37
128541619	1.907	0.405	0.447	0.174	-0.067	1.345	1.028	1.721	1.573	3.085	2.176	30	46.476	2.659	0.403	1	51	6	2	6	1	2	1	1	4	10	2	2	23
128541626	1.402	0.349	0.371	0.127	-0.074	1.325	1.236	1.382	1.546	2.466	2.588	25.251	40.143	2.594	0.466	1	26	5	2	7	1	2	1	1	3	7	2	2	24
128541630	0.603	0.392	0.563	0.145	-0.374	1.389	2.1	1.504	1.48	2.77	4.172	60	46.476	2.62	0.541	1	52	6	2	6	1	2	1	1	4	10	2	2	26
128541643	0.996	0.2	0.385	0.256	-0.164	1	1.251	1.016	1.402	1.355	2.669	45.342	40.262	2.76	0.185	1	54	5	2	3	1	1	1	1	6	18	2	2	23
128541655	0.885	0.294	0.36	0.131	-0.121	0.791	1.119	0.826	1.296	0.871	2.001	30	46.476	2.242	0.542	1	44	5	1	2	1	2	1	4	6	16	2	2	26
128541660		0.224	0.676	0.231		0.907		1.169		1.439		60	46.476	2.657	0.531	0	52	3	2	6	4	1	1	1	3	7	2	2	26
128541685	1.399	0.5		0.232	-0.125	1.178	2.039	1.468	1.376	2.489	3.742	60	46.476	2.806	0.198	0	54	2	2	6	2	2	1	1	4	10	2	2	26
128541690	1	0.321	0.303	0.375	-0.375	1.987	1.787	1.521	1.48	4.028	3.583	60	46.476	2.754	0.262	1	29	7	6	4	3	2	1	1	6	16	1	2	25
128541697	1.091	0.236	0.563	0.403	-0.3	1.515	2.106	1.524	1.476	3.082	4.193	60	46.476	2.677	0.389	1	45	3	4	4	1	1	1	1	4	9	2	2	24
128541700	0.002	0.601	0.421	0	-0.241	1.085	1.214	2.229	1.432	3.224	2.493	30	46.476	2.79	0.268	1	54	2	2	6	2	2	1	1	4	9	2	2	29
128541702	0.597	0.457	0.207	0.059	-0.126	1.108	1.815	1.504	1.419	2.226	3.443	60	46.476	2.615	0.453	1	52	5	2	6	1	2	1	1	6	11	2	2	26
128541704	0.956	0.12	0.249	0.135	-0.134	1.196	1.717	0.835	1.308	1.325	2.986	56.345	44.463	2.19	0.726	1	44	3	2	2	1	1	1	2	2	5	1	2	23
128541706	2.03979e+09	0.52	0.644	0.025	0	1.124	0.54	1.605	1.81	2.4	1.305	60	46.476	2.897	0.107	0	51	5	1	6	1	1	1	1	6	13	2	2	24
128541713	0.566	0.429	0.171	0.08	-0.235	1.094	1.197	1.985	1.268	2.933	2.051	55.572	44.259	2.711	0.282	1	47	5	2	2	1	1	1	1	5	9	2	2	36
128541723	1.07	0.187	0.366	0.179	-0.126	1.215	1.369	1.095	1.606	1.747	2.984	60.054	34.052	2.598	0.266	1	29	4	2	2	2	1	1	1	4	9	2	2	50
128541744			-0.303		-0.812		1.771		1.147		2.709	0	0	0.75	1.173	0	19	5	2	2	5	1	1	1	4	10	2	2	42
128541752	1	0.227	0.259	0.375	-0.375	1.665	1.611	1.636	1.653	3.635	3.551	51.399	44.549	2.593	0.313	1	29	4	2	2	1	1	1	1	6	16	1	2	37
128541770	0.355	0.514	0.366	0.022	-0.105	1.168	1.653	1.734	1.498	2.699	3.315	49.292	46.012	2.311	1.145	1	18	5	2	2	1	1	1	1	6	12	2	2	24
128541785	1.129	0.043	0.349	0.167	-0.094	1.09	1.477	0.768	1.463	1.132	2.895	22.647	37.757	2.201	0.805	1	52	3	2	6	1	1	1	1	3	6	2	2	23
128541809	0.567	0.656	0.623	0.124	-0.3	0.954	2.172	2.467	1.423	3.369	4.138	60	46.476	2.818	0.051	1	53	4	1	6	1	1	1	1	6	18	2	2	23
128541820	0.941	0.227	0.353	0.224	-0.245	1.536	1.503	1.443	1.481	2.963	3.039	41.574	45.647	2.182	1.164	1	53	2	5	6	1	2	1	1	3	7	2	2	39
128541833	0		0.491	0.5	-0.192		1.404		1.474		3.02	19.645	36.225	2.391	0.606	0	48	1	2	6	1	2	1	1	3	6	2	2	26
128541854	1.026	0.822	0.156	0.361	-0.263	1.304	1.529	1.582	1.461	2.855	3.081	27.019	42.238	2.668	0.281	1	52	1	3	6	1	2	1	1	6	11	2	2	24
128541912	0.776	0.32	0.372	0.155	-0.241	1.175	1.529	1.641	1.446	3.171	3.039	63.907	41.097	2.095	0.748	1	53	2	5	6	1	1	1	1	2	5	2	2	35
128541920	0.974	0.451	0.271	0.098	-0.128	0.963	0.999	1.545	0.897	2.075	1.207	45.316	45.006	2.257	1.149	1	16	2	6	3	2	2	1	1	4	8	2	2	60
128541924	0.986	0.26	0.139	0.155	-0.153	1.387	1.117	1.548	1.405	2.891	2.317	37.094	44.172	2.575	0.666	1	54	6	2	6	1	2	1	1	4	9	2	2	24
128541929	1.062	0.339	0.366	0.128	-0.114	1.532	1.423	1.501	1.553	3.182	2.946	53.721	44.096	2.724	0.237	1	27	2	3	2	2	2	1	1	2	5	2	2	29
128541948		0.126		0.376		1.907		1.485		3.866		72	40.249	1.824	1.227	0	53	6	2	3	1	2	1	1	6	16	1	2	26
128541959	0.698	0.261	0.243	0.129	-0.26	1.569	1.649	1.645	1.554	3.489	3.481	46.405	45.109	2.036	1.097	1	46	2	2	7	3	2	1	1	2	5	2	2	53
128541972	0.901		0.301	0.125	-0.136	1.37	1.606	0.901	1.489	1.646	3.236	18	40.249	1.756	1.206	0	51	3	2	6	1	1	1	4	4	9	2	2	27
128541975	0.974	0.233	0.855	0.213	-0.193	1.671	2.415	1.505	1.501	3.351	4.827	45	51.962	1.656	1.495	1	54	5	3	2	1	2	6	1	6	11	2	2	26
128542009	0.822	0.352	0.313	0.106	-0.137	1.193	1.729	1.558	2.89	2.693	7.379	56.284	35.869	2.413	0.276	1	19	4	2	2	3	1	1	1	6	13	2	2	46
128542011	0.686	0.41	-0.179	0.114	-0.398	1.515	1.542	1.632	0.999	3.279	2.071	54.56	44.112	2.279	0.458	1	52	2	2	6	1	2	1	2	3	7	2	2	27
128542019	0.499	0.348	0.322	0.079	-0.269	1.5	1.346	1.184	1.546	2.35	2.783	37.454	44.234	2.558	0.77	1	50	6	6	6	1	1	1	1	6	11	2	2	26
128542020	0.791	0.365		0.121	-0.167	1.132	1.675	1.38	1.056	2.177	2.356	72	40.249	2.081	1.139	0	50	2	3	6	1	1	1	1	2	5	2	2	32
128542029	1.25	0.37	0.422	0.149	-0.12	1.49	1.195	1.504	1.481	2.974	2.409	51.405	44.547	2.662	0.429	1	44	3	2	2	2	2	1	1	2	6	2	2	48
128542055	2.779	-0.011	0.432	0.162	-0.029	1.482	1.652	1.131	2.02	2.309	4.478	42.356	32.378	2.305	0.429	1	36	2	6	4	4	1	1	1	2	5	2	2	58
128542075	1.015	0.561	0.319	0.108	-0.098	1.075	1.083	1.484	1.836	2.212	2.745	41.404	46.035	2.742	0.21	1	46	4	2	6	1	2	1	1	2	5	2	2	30
128542102	3.123	0.358	0.513	0.129	-0.023	1.281	1.133	1.496	1.968	2.656	2.974	60	46.476	2.445	0.582	1	52	1	2	6	1	1	1	1	6	11	2	2	27
128542119	0.874	0.422	0.237	0.124	-0.17	1.298	1.205	1.266	1.201	2.216	2.051	45.017	45	2.207	1.109	1	18	5	2	2	1	1	1	1	6	13	2	2	31
128542120	0.038	0.558	0.16	0.003	-0.386	1.142	1.524	1.637	1.366	2.406	2.776	69.347	36.582	2.864	0.106	1	27	6	2	2	5	1	1	1	7	17	2	2	34
128542121	1.216	0.287	0.612	0.168	-0.125	1.563	2.214	1.51	1.5	3.157	4.427	60	46.476	2.409	0.93	1	52	2	5	6	1	2	1	1	4	9	2	2	23
128542136	0.808	0.358	0.451	0.071	-0.098	1.052	1.278	1.571	1.492	2.265	2.575	53.415	44.114	2.514	0.762	1	51	5	3	6	1	2	1	1	6	12	2	2	26
128542140	0.375	0.423	1.052	0.049	-0.25	0.727	1.371	1.779	1.239	1.806	2.305	60	46.476	2.655	0.529	1	42	5	2	2	2	1	4	1	4	9	2	2	31
128542163	1.044	0.351	0.464	0.178	-0.191	1.547	1.218	1.338	1.499	2.81	2.525	45	49.295	2.329	0.755	1	46	5	2	6	1	2	1	1	5	10	2	2	36
128542186	0.615	0.138	0.395	0.13	-0.196	0.803	1.575	0.708	1.45	0.772	3.073	45	49.295	2.289	0.635	1	53	5	2	6	1	2	1	1	6	14	2	2	32
128542204	0.826	0.31	0.419	0.118	-0.273	1.244		1.699		3.386		56.491	36.781	2.601	0.224	0	53	6	2	6	1	2	1	1	6	13	2	2	25
128542226	1.056		0.409	0.127	-0.115	1.845	1.377	1.038	1.49	2.54	2.772	46.626	45.147	2.31	1.149	0	46	5	2	2	1	1	6	8	3	6	2	2	23
128542236	1.084	0.237	0.379	0.358	-0.31	1.539	1.644	1.413	1.264	3.677	2.79	76.258	22.278	2.793	0.164	1	24	6	2	4	2	1	1	1	7	18	2	2	26
128542246	0.977	0.46	0.602	0.23	-0.248	1.199	0.981	1.524	1.571	2.617	2.316	60	46.476	2.637	0.314	1	54	2	1	6	5	1	1	1	3	6	2	2	44
128542286	1.001	0.183	0.161	0.319	-0.277	1.452	1.432	1.349	1.376	2.623	3.181	62.373	36.933	2.518	0.315	1	26	6	2	2	5	1	5	1	6	11	1	1	37
128542345	0.769	0.425	0.269	0.094	-0.142	1.378	1.451	1.488	1.495	2.715	2.967	48.142	40.86	2.755	0.309	1	39	1	1	1	4	1	1	1	3	8	2	2	74
128542367	29.199	0.445	0.571	0.203	-0.002	1.147	0.777	1.345	1.731	2.182	1.793	60	46.476	2.647	0.366	1	17	5	2	2	3	1	1	1	6	17	2	2	44
128542375		0.467		0.047		1.364		1.656		2.76		90	0	2.513	0.489	0	23	5	2	2	1	1	1	1	6	17	1	2	32
128542376		0.389	0.855	0.191		1.392		1.576		2.92		60	46.476	2.764	0.3	0	45	2	3	7	1	2	1	1	2	5	2	2	24
128542411	0.603	0.369	0.063	0.1	-0.401	1.136	1.202	1.662	0.932	2.661	1.494	60	46.476	2.162	0.71	1	53	2	1	6	4	1	1	1	7	18	2	2	37
128542441	1.03	0.382	0.32	0.132	-0.122	1.353	1.857	1.499	1.504	2.707	3.704	50.709	41.21	2.464	0.603	1	32	1	1	1	1	2	1	1	1	5	2	2	33
128542447	2.378	0.347	0.174	0.268	-0.11	1.602	0.738	1.511	0.642	3.221	0.632	60	46.476	2.426	0.758	1	2	2	3	6	1	2	1	1	2	5	1	2	23
128542455	0.779	0.333	0.347	0.225	-0.375	1.624	2.04	1.534	1.489	3.388	4.086	60	46.476	2.357	0.687	1	40	6	3	2	1	2	1	1	6	15	1	1	52
128542482	0.407	0.402	0.255	0.049	-0.172	1.245	1.657	1.565	1.504	2.597	3.397	63	40.249	2.061	1.259	1	53	3	3	6	1	2	1	1	3	8	2	2	30
128542484	0.075	0.566	0.565	0.003	-0.125	1.196	1.19	1.535	1.52	2.443	2.454	60	46.476	2.908	0.082	1	53	5	3	6	1	2	1	1	4	9	2	2	24
128542491	0.045	0.556	0.13	0.004	-0.277	0.921	2.009	1.651	1.515	2.007	4.068	56.055	44.377	2.821	0.19	1	41	3	2	4	1	2	1	1	4	9	2	2	29
128542538	0.797	-0.439	0.314	0.417	-0.201	1.073	1.55	0.729	1.519	1.046	3.137	33.53	44.504	2.447	0.549	1	25	1	2	2	1	2	1	1	3	6	1	2	52
128542566	1.058	0.208	0.358	0.144	-0.142	1.532	1.584	1.546	1.493	3.276	3.279	45.853	40.395	2.103	0.823	1	53	5	3	6	3	2	4	1	6	15	2	2	23
128542567		0.443		0.105		1.342		1.527		2.699		90	0	2.25	1.138	0	10	2	1	3	1	1	1	1	2	5	2	2	32
128542606	0.739	0.628	0.341	0.244	-0.371	0.897	1.664	1.919	1.474	2.507	3.367	45	49.295	2.805	0.261	1	50	2	2	6	1	2	1	1	5	11	2	2	36
128542649	1.165	0.568	0.581	0.173	-0.123	1.087	1.337	1.622	2.076	3.06	3.763	60	46.476	2.651	0.18	1	48	5	2	6	1	2	6	1	4	9	2	2	24
128542670	0.145	0.536	0.321	0.008	-0.128	1.13	1.318	1.8	1.351	2.695	2.397	69.324	36.592	2.758	0.072	1	39	2	2	6	3	2	1	1	2	5	2	2	48
128542688	0.98	0.43	0.033	0.112	-0.129	0.903	0.75	2.452	0.747	3.58	0.768	52.694	44.207	2.541	0.272	1	51	7	2	5	1	1	1	1	4	9	2	2	48
128542702	0.991	0.423	0.109	0.367	-0.377	1.623	1.467	1.55	1.325	3.427	3.654	30	46.476	2.262	0.718	1	46	3	1	2	1	2	1	1	2	5	2	2	53
128542729	0.553	0.356	0.331	0.119	-0.292	0.998	1.267	0.863	1.359	1.137	2.609	52.541	44.235	2.693	0.366	1	49	3	2	6	3	1	1	1	3	8	2	2	33
128542762	1.118	0.247	0.311	0.243	-0.172	1.393	1.581	1.316	1.473	2.443	3.21	53.76	44.095	2.404	0.62	1	53	6	2	6	1	2	1	1	4	9	2	2	38
128542819	4.218	0.401	0.5	0.214	-0.02	1.102	1.306	1.334	1.657	2.543	2.876	51.328	44.574	2.692	0.281	1	53	2	5	2	1	2	1	1	3	7	2	2	26
128542885	0.857	0.328	0.346	0.124	-0.136	0.958	0.709	1.311	1.445	1.737	2.024	45	49.295	2.284	0.825	1	53	6	2	6	1	1	1	1	4	9	2	2	24
128542905	19.742	0.617	0.559	0.375	-0.004	1.723	1.197	1.383	1.936	3.736	3.088	60	46.476	2.899	0.146	1	20	5	2	2	1	2	1	1	4	8	1	1	34
128542916	0.912	0.453	0.178	0.122	-0.271	1.101	0.846	1.358	0.754	2.057	0.85	60	46.476	2.558	0.325	1	34	5	3	2	1	1	1	1	6	11	2	2	33
128542931	0	0.623	0.048	0	-0.172	2.054	1.319	3.843	1.226	10.501	2.369	61.906	33.295	2.486	0.283	1	52	4	3	6	1	1	1	1	4	9	2	2	23
128542933	0.67	0.28	0.269	0.098	-0.133	0.806	1.418	1.065	1.511	1.179	2.926	52.906	44.172	2.465	0.669	1	38	5	2	6	3	1	1	1	4	10	2	2	29
128542950	0.859	0.094	0.195	0.141	-0.174	1.184	1.565	1.099	1.293	1.766	2.755	45	45	1.88	1.044	1	54	1	5	6	1	2	1	2	2	5	2	2	35
128542958	0.028	0.564	0.288	0.002	-0.335	1.072	1.694	1.64	1.422	2.308	3.249	60	46.476	2.532	0.585	1	9	2	1	2	1	1	1	1	4	10	2	2	30
128542972		0.942	0.187		-0.254		1.603		1.464		3.273	37.347	44.214	2.295	0.84	0	50	6	2	2	1	1	1	1	3	7	2	2	31
128542986	0.921	0.462	0.576	0.114	-0.124	1.247	1.149	1.467	1.547	2.472	2.415	54	49.295	2.154	1.139	1	54	4	2	6	3	1	1	1	4	10	2	2	27
128542990	0.789	0.204	0.279	0.131	-0.151	1.06	1.565	0.959	1.52	1.388	3.203	51.382	41.448	2.37	0.408	1	51	3	2	6	1	2	1	1	6	11	2	2	26
128542993	1.231	0.413	0.361	0.125	-0.099	1.353	1.304	1.505	2.132	2.89	3.833	55.779	44.306	2.643	0.309	1	51	5	3	6	1	1	1	1	6	14	2	2	24
128542997	0.837	0.169	0.553	0.203	-0.207	1.317	1.555	1.429	1.581	2.528	3.708	45	49.295	2.222	0.62	1	51	5	2	6	3	1	4	4	4	10	2	2	46
128543053	0.333	-0.091	0.277	0.125	-0.375	0.52	1.604	0.325	1.5	0.226	3.207	45	51.962	1.264	1.177	1	25	1	1	2	1	2	1	1	2	5	2	2	45
128543092	2.312	-0.43	0.419	0.136	-0.027	1.624	7.458	0.915	14.303	1.97	142.689	36.399	44.102	2.267	0.716	1	53	6	2	6	1	1	1	1	5	10	2	2	30
128543134	0.934	0.37	0.227	0.349	-0.375	1.569	1.665	1.535	1.636	3.386	3.635	46.478	40.412	2.821	0.097	1	16	1	1	1	3	1	6	1	2	5	2	2	47
128543143	0.833	0.29	0.637	0.17	-0.249	1.169	1.256	1.262	1.182	1.976	2.02	60	46.476	2.604	0.543	1	50	2	3	6	1	1	5	1	6	13	2	2	55
128543173	1.33	0.27	0.17	0.208	-0.134	1.663	1.324	1.538	1.362	3.398	2.506	54.449	44.105	2.327	0.777	1	52	5	2	6	1	2	1	1	3	7	2	2	24
128543178	1.142	0.097	0.184	0.474	-0.281	1.533	1.391	1.357	1.475	2.778	2.8	39.751	45.038	2.702	0.434	1	53	4	3	6	1	2	1	1	4	9	2	2	25
128543183	0.644	0.266	0.259	0.162	-0.375	1.617	1.729	1.502	1.574	3.25	3.729	52.5	44.244	2.47	0.767	1	43	2	2	2	1	1	6	1	3	7	2	2	37
128543193	0.952	0.375	0.392	0.101	-0.092	0.928	1.213	0.895	1.491	1.104	2.426	45	49.295	2.349	0.625	1	49	1	2	6	2	1	1	1	3	6	2	2	37
128543201	1.294	0.408	0.372	0.241	-0.152	1.451	1.316	1.701	1.47	3.395	2.848	45	49.295	2.477	0.491	1	34	3	5	2	4	2	1	1	2	5	2	2	70
128543262	1.158	0.289	0.855	0.267	-0.164	1.261	2.428	1.727	1.503	2.913	4.847	54	49.295	2.262	1.171	1	45	3	3	2	3	1	1	1	6	15	2	2	34
128543263	1	0.291	0.273	0.375	-0.375	1.866	1.828	1.523	1.484	3.924	3.809	36	49.295	2.156	1.119	1	48	6	2	6	1	1	1	1	6	18	2	2	23
128543269	2.763	0.342	0.496	0.211	-0.037	0.922	0.924	1.544	1.516	2.278	1.868	60	46.476	2.579	0.612	1	52	6	2	6	3	1	1	1	4	9	2	2	27
128543309	1.696	0.504	0.531	0.023	-0.012	1.385	0.911	1.512	1.584	2.741	1.924	60	46.476	2.554	0.47	1	43	2	2	2	2	1	1	1	3	6	1	1	34
128543345	0.641	0.332	0.167	0.161	-0.298	1.674	1.6	1.158	1.486	2.562	3.201	33.907	44.388	2.498	0.769	1	50	3	2	6	1	2	1	1	2	5	2	2	40
128543353	0.742	0.262	0.282	0.135	-0.258	1.482	2.113	1.505	1.507	2.99	4.238	52.5	44.244	2.267	0.659	1	51	3	1	6	4	1	1	1	3	8	2	2	23
128543366	1	0.868	0.335	0.375	-0.375	2.424	2.424	1.5	1.5	4.849	4.849	30	46.476	2.839	0.079	1	46	1	5	6	1	2	1	1	2	5	2	2	39
128543368	0.612	0.418		0.084	-0.125	0.892	1.336	1.315	0.877	3.611	1.562	82.913	17.361	2.649	0.132	0	23	5	2	2	4	1	1	1	4	8	2	2	46
128543381	0.422	0.464	0.203	0.061	-0.267	1.331	1.713	1.8	1.51	3.193	3.478	37.446	41.855	2.665	0.302	1	52	5	2	6	1	2	1	1	6	11	1	1	26
128543384	1.206	0.148	0.138	0.489	-0.222	1.551	1.816	1.484	1.463	3.071	3.721	52.031	41.731	2.737	0.28	1	15	3	2	2	2	1	1	1	4	10	2	2	52
128543415	0.762	0.375	0.284	0.135	-0.151	0.952	1.749	1.1	1.509	1.396	3.515	45	49.295	2.474	0.794	1	29	4	2	2	3	2	1	4	6	11	2	2	48
128543485	1.076	0.31	0.18	0.375	-0.325	1.581	2.081	1.668	1.495	3.517	4.177	30	46.476	2.534	0.86	1	50	1	5	6	1	2	1	1	2	5	2	2	23
128543487	1.08	-0.021	0.223	0.375	-0.191	1.293	1.607	1.161	1.522	3.308	3.534	52.43	44.258	2.329	0.693	1	29	2	1	2	2	1	1	1	3	6	2	2	59
128543529	0.952	0.363	0.478	0.18	-0.188	1.405	1.575	1.463	1.277	2.914	2.68	50.375	44.976	2.408	0.59	1	36	2	1	2	4	2	1	8	6	18	2	2	45
128543575	0.674	0.411	0.855	0.092	-0.169	1.379	2.301	1.629	1.5	3.005	4.601	54	49.295	2.212	1.172	1	20	3	6	2	1	2	1	2	4	8	2	2	66
128543592	0.396	0.47	0.409	0.046	-0.169	1.113	1.686	1.749	1.483	2.603	3.409	54.195	44.093	2.767	0.212	1	21	3	2	1	1	2	1	1	4	10	2	2	61
128543613	0.907	0.379	0.334	0.107	-0.129	1.511	1.471	1.519	1.684	3.124	3.423	49.214	36.799	2.501	0.474	1	31	1	3	1	5	1	1	1	3	8	2	2	66
128543629	1.043	0.228	0.091	0.267	-0.237	1.696	1.536	1.475	1.342	3.55	2.769	56.041	35.065	2.627	0.389	1	23	5	2	2	4	1	1	1	7	17	2	2	47
128543665	0.741	0.198	0.277	0.223	-0.375	1.5	1.656	1.438	1.461	2.893	3.387	41.882	40.943	2.73	0.285	1	31	1	1	1	1	1	1	1	2	5	2	2	38
128543689	1.673	0.206	0.437	0.148	-0.06	1.225	1.336	1.56	1.503	2.604	2.667	44.13	40.899	2.531	0.52	1	48	4	3	2	1	1	1	1	6	11	2	2	23
128543695	0.763	0.254	0.208	0.135	-0.191	1.535	1.648	1.47	1.366	3.147	3.071	60	46.476	2.134	0.823	1	40	3	1	2	3	2	1	1	4	10	2	2	67
128543743	0	0.659	0.216	0	-0.568	1.56	1.888	5.442	1.476	11.32	3.716	60	46.476	2.804	0.107	1	47	4	2	2	1	2	1	1	4	9	1	1	48
128543748	0.197	0.509	0.252	0.028	-0.401	1.17	1.554	1.663	1.482	2.579	3.074	52.5	44.244	2.822	0.194	1	47	5	1	6	3	1	1	1	4	9	2	2	31
128543785			0.262		-0.352	1.033	1.662	3.795	1.473	5.226	3.415	30	46.476	2.589	0.579	0	52	2	5	6	1	2	1	1	3	6	2	2	23
128543795	1.039	-0.042	0.247	0.135	-0.141	1.397	1.394	0.967	1.562	1.808	3.216	21.515	28.161	2.331	0.357	1	50	6	2	2	1	1	1	1	4	9	2	2	26
128543810	0.816	0.434	0.441	0.101	-0.118	0.726	1.306	2.162	1.522	2.313	2.684	43.913	45.066	2.35	1.165	1	32	3	2	7	4	2	1	1	2	5	2	2	65
128543816	84.861	0.313	0.58	0.125	0	1.073		1.095		1.566		30	46.476	2.531	0.558	0	54	4	2	6	1	1	1	1	6	15	2	2	25
128543817	0.565	0.332	0.155	0.094	-0.252	1.122	1.621	1.515	1.404	2.412	3.164	61.923	37.37	2.232	0.803	1	39	7	2	2	1	2	1	1	6	18	2	2	31
128543843	1.109	0.475	0.445	0.048	-0.043	1.064	1.047	1.577	1.514	2.238	2.127	54.14	44.092	2.911	0.084	1	25	4	2	1	2	2	1	1	2	5	1	1	40
128543864	1.108	0.297	0.449	0.133	-0.122	1.436	1.133	1.549	1.461	3.02	2.425	45	49.295	2.387	0.636	1	52	3	2	6	1	2	1	1	3	7	2	2	34
128543875	0.738	0.568	0.276	0.119	-0.164	1.096	1.598	2.021	1.572	3.106	3.488	56.616	44.554	2.703	0.133	1	41	2	6	2	1	2	1	3	3	8	1	2	45
128543887	1.251	0.278	0.326	0.126	-0.081	0.908	0.797	0.843	0.99	1.038	1.071	41.006	45.764	2.612	0.348	1	46	2	1	4	3	1	1	7	4	10	2	2	41
128543974	0.912	0.392	0.373	0.043	-0.069	2.156	1.214	3.108	1.517	8.981	2.482	33.166	38.935	2.346	0.738	1	54	5	2	6	1	1	1	1	4	9	1	1	23
128543988	1.03	0.373		0.127	-0.125	1.287	2.114	1.517	1.157	2.679	3.247	60	46.476	2.654	0.362	0	47	6	2	2	1	1	1	4	4	10	2	2	31
128544000	0.93	0.223	0.959	0.191	-0.246	1.637	1.425	1.517	1.391	3.379	2.706	55.869	39.98	2.276	0.706	1	25	5	2	2	5	1	1	1	3	8	2	1	61
128544020	1.066	0.18	0.34	0.186	-0.137	1.157	1.185	1.016	1.557	1.571	2.806	41.702	41.052	1.927	0.757	1	24	2	2	2	1	1	1	1	3	8	2	2	46
128544024	1.182	0.253	0.425	0.257	-0.184	1.703	1.531	1.535	1.517	3.582	3.232	52.5	44.244	2.871	0.096	1	54	5	2	6	1	1	1	1	6	11	2	2	28
128544028	0.603	0.317	0.283	0.128	-0.25	0.995	1.56	1.164	1.504	1.613	3.123	53.567	44.104	2.782	0.168	1	52	2	2	4	1	1	1	1	3	8	2	2	23
128544039	1.113	0.228	0.332	0.133	-0.159	1.357	0.894	1.143	1.371	2.068	2.286	22.094	37.37	2.399	0.643	1	12	3	2	1	3	2	1	1	3	9	2	2	48
128544041	0.51	0.34	0.18	0.053	-0.153		1.93		1.498		3.866	45	49.295	1.992	0.947	0	51	5	2	3	1	1	1	1	7	12	2	2	31
128544075	1.017	0.349	0.421	0.249	-0.25	1.479	1.723	1.675	1.497	3.408	3.48	54	49.295	2.143	1.115	1	48	1	1	6	2	1	1	1	2	5	2	2	46
128544099	1.187	0.364	0.411	0.103	-0.077	0.735	0.931	1.908	1.542	1.971	1.994	37.431	44.23	2.69	0.388	1	44	1	2	3	3	2	1	1	2	5	2	2	43
128544107	0.372	0.456	0.4	0.067	-0.373	1.178	1.78	1.495	1.446	2.351	3.484	54	49.295	2.293	1.167	1	54	4	2	3	1	1	1	1	2	5	2	2	23
128544207	0.034	0.576	0.257	0.001	-0.156	1.167	1.335	1.721	1.514	2.628	2.784	52.577	41.961	2.679	0.299	1	49	2	3	6	1	1	1	1	6	11	2	2	23
128544219	0.578	0.536	0.529	0.012	-0.023	0.909	2.314	1.356	1.5	1.637	4.628	60	46.476	2.856	0.175	1	45	6	2	2	1	1	1	4	3	9	2	2	28
128544232	0.452	0.472	0.472	0.032	-0.108	1.07	1.165	2.146	1.543	3.118	2.451	52.5	44.244	2.797	0.164	1	47	2	2	6	1	1	1	1	4	9	2	2	29
128544272	0.909	0.347	0.239	0.127	-0.142	1.344	1.579	1.491	1.511	2.772	3.224	45	49.295	2.347	0.764	1	50	3	3	2	3	1	1	1	4	9	2	2	28
128544300	0.101	0.559	0.386	0.005	-0.127	1.187	1.47	1.979	1.542	3.133	3.052	45	49.295	2.637	0.383	1	43	4	5	6	1	2	1	3	6	18	2	2	27
128544309	0.67	0.323	0.235	0.073	-0.138	1.12	1.418	1.068	1.303	1.594	2.508	42.317	40.782	2.604	0.316	1	36	5	2	2	1	1	1	1	3	9	2	2	38
128544319	1.35	0.3	0.43	0.113	-0.076	0.864	0.938	1.528	1.022	1.892	1.273	48.721	45.948	2.726	0.318	1	23	5	2	2	5	2	1	2	6	11	2	2	59
128544340	0.987	0.364	0.196	0.123	-0.127	1.392	1.351	1.151	1.325	2.129	2.461	51.467	44.525	2.406	0.454	1	50	5	2	6	3	1	1	1	6	11	2	2	23
128544360	0.018	0.577	0.253	0.001	-0.275	1.337	1.532	2.196	1.471	3.912	3.162	42.071	46.531	2.536	0.428	1	16	4	2	2	2	2	1	1	4	8	2	2	45
128544371	1.016	0.392	0.563	0.127	-0.125	1.41	1.773	1.622	1.493	3.051	3.547	60	46.476	2.737	0.443	1	34	6	2	2	1	1	1	1	4	9	2	2	28
128544384	1.059	0.566	0.569	0.003	-0.003	1.103	1.08	1.646	1.525	2.403	2.195	60	46.476	2.873	0.137	1	50	2	1	6	3	2	1	1	4	10	2	2	37
128544388	0.898	0.351	0.405	0.074	-0.117	1.129	0.891	1.709	0.936	2.743	1.165	54.004	40.781	2.223	0.695	1	10	5	1	1	5	2	1	1	3	8	2	2	56
128544409	1.285	0.248	0.365	0.131	-0.072	0.897	1.498	1.62	1.532	2.206	3.065	52.5	44.244	2.578	0.594	1	50	2	2	6	1	2	1	1	3	6	2	2	29
128544433	1.694	0.327	0.447	0.169	-0.067	1.186	1.221	1.547	1.515	2.51	2.464	51.177	44.63	2.664	0.426	1	50	4	2	6	1	2	1	1	2	5	2	2	28
128544478	0.838	0.39	0.424	0.125	-0.156	1.22	1.46	1.623	1.506	2.705	2.93	45	49.295	2.627	0.351	1	48	6	2	6	1	2	1	1	3	6	2	2	31
128544551	0.273	0.523	0.434	0.017	-0.122	1.35	1.305	1.595	1.551	2.828	2.699	60	46.476	2.553	0.391	1	51	3	2	6	1	1	1	1	2	5	2	2	23
128544703	0.566	0.288	0.062	0.137	-0.378	1.112	1.884	1.384	1.383	2.494	3.495	74.618	28.322	2.857	0.142	1	30	2	1	1	4	2	1	3	6	11	2	2	38
128544710	0.978	-0.073	0.167	0.143	-0.182	1.522	1.874	1.212	1.483	2.479	3.77	45	49.295	1.971	0.9	1	51	2	3	6	1	2	1	1	2	5	2	2	56
128544747	0.835	0.261		0.264	-0.375	1.507	2.34	1.501	1.439	3.045	4.491	75	36.742	2.535	0.55	0	11	4	1	2	4	1	2	1	2	5	2	2	53
128544754	0.991	0.313	0.335	0.374	-0.375	1.789	2.424	1.469	1.5	3.64	4.849	60	46.476	2.813	0.265	1	9	4	2	2	1	1	1	1	6	15	2	2	32
128544772	1.127	0.076	0.354	0.319	-0.244	1.558	1.396	1.283	1.49	2.669	2.923	34.53	44.238	2.477	0.436	1	50	3	2	6	1	2	1	1	2	5	2	2	25
128544773	0.915	0.288	0.138	0.258	-0.277	1.396	1.892	1.701	1.493	3.198	3.8	54.625	44.117	2.537	0.502	1	50	2	3	6	1	1	1	1	4	9	2	2	24
128544811	0.933	0.347	0.292	0.08	-0.082	1.294	2.435	1.556	3.743	2.83	12.23	66.022	26.643	2.363	0.546	1	52	3	3	6	2	1	1	1	3	8	2	2	28
128544820	1.329	0.335	0.383	0.2	-0.133	1.205	1.009	1.555	1.298	2.509	1.746	60	46.476	2.494	0.319	1	54	3	2	6	1	1	1	1	7	17	2	2	24
128544826	0.665	0.273	0.173	0.131	-0.253	1.433	1.657	1.249	1.403	2.408	3.135	63.907	41.097	2.432	0.819	1	53	5	2	6	1	2	1	1	3	7	2	2	24
128544875	0.896		0.299	0.125	-0.131	2.644	1.602	1.27	1.563	4.449	3.367	36	49.295	2.248	1.162	0	45	5	2	2	3	1	1	1	3	7	1	1	32
128544883	0.544	0.38	0.378	0.081	-0.271	1.571	1.556	1.68	1.954	3.492	4.948	66.869	25.823	2.425	0.707	1	48	5	2	3	1	2	1	1	6	18	2	2	24
128544893	0.988	0.324	0.663	0.157	-0.156	0.933	3.378	1.265	10.435	1.684	48.76	45	49.295	2.36	0.691	1	44	3	1	6	1	2	1	1	6	11	2	2	26
128544936	0.688	0.44	0.31	0.058	-0.095	0.873	1.145	1.68	1.122	2.085	1.715	64.604	35.441	2.714	0.211	1	28	4	2	2	3	2	1	1	4	9	2	2	31
128544984	1.484	0.767	0.107	0.102	-0.124	1.969	0.674	2.196	0.446	5.893	0.4	57.865	39.133	1.818	0.413	1	36	5	6	4	1	1	1	1	4	10	2	2	28
128545039	1	0.321	0.138	0.375	-0.375	1.987	1.987	1.521	1.479	4.028	4.028	56.475	44.506	2.898	0.113	1	36	4	2	2	1	1	1	2	3	7	2	2	23
128545201	0.814	0.359	0.357	0.124	-0.152	1.197	1.535	1.395	1.171	2.425	2.395	53.982	44.091	2.322	0.462	1	6	1	2	3	2	2	1	1	3	7	2	2	34
128545216	1.074	0.469	1.273	0.178	-0.15	1.252	1.436	1.597	1.114	3.282	2.182	60	46.476	2.484	0.3	1	52	2	2	6	2	2	1	1	3	7	2	2	33
128545270	0.357	0.462	0.334	0.037	-0.167	1.183	1.746	1.5	1.509	2.366	3.491	30	46.476	2.423	0.753	1	46	5	2	6	1	2	1	1	3	7	2	2	26
128545311	0.801	0.3	0.422	0.161	-0.167	1.102	1.449	1.046	1.627	1.593	3.26	58.946	43.412	1.913	1.04	1	52	4	2	4	3	2	1	1	4	10	2	2	30
128545315	0.259	0.483	0.432	0.027	-0.276	1.38	1.482	1.458	1.526	2.637	3.25	52.62	44.22	2.477	0.576	1	52	2	5	6	1	1	1	1	2	5	2	2	23
128545321	0.816	0.374	0.389	0.158	-0.189	1.294	1.502	1.298	1.416	2.341	3.171	35.655	44.099	2.522	0.349	1	53	2	1	1	4	2	1	1	6	15	2	2	36
128545325	0.951	0.459	0.574	0.195	-0.231	1.169	1.126	1.41	1.789	2.333	2.789	60	46.476	2.601	0.365	1	12	2	6	3	2	1	1	1	3	8	2	2	49
128545360	1	0.335	0.335	0.375	-0.375	2.424	2.424	1.5	1.5	4.849	4.849	60	46.476	2.904	0.106	1	49	2	1	2	1	2	1	1	2	5	2	2	34
128545377	1.117	0.317	0.173	0.252	-0.157	1.487	1.717	1.503	1.603	3.116	3.757	50.632	41.681	2.518	0.488	1	9	3	2	2	1	1	6	1	7	18	2	2	36
128545549	0.436	0.428	0.101	0.083	-0.386	1.274	1.473	1.759	1.434	2.993	2.879	40.475	45.433	2.769	0.307	1	42	2	2	2	1	2	1	1	4	9	1	1	54
128545572	1	0.291	0.303	0.375	-0.375	1.576	1.656	1.67	1.5	3.51	3.312	30	46.476	2.742	0.334	1	41	1	2	7	1	2	1	1	1	3	2	2	31
128545587	0.931	0.489	0.255	0.227	-0.248	1.304	1.534	1.505	1.469	2.742	3.186	52.26	41.801	2.684	0.3	1	37	4	1	2	1	1	1	1	6	12	2	2	23
128545627	0.825	0.364	0.277	0.243	-0.301	1.308	1.625	1.478	1.543	2.748	3.328	46.6	40.44	2.856	0.11	1	43	5	2	2	1	1	1	1	4	9	2	2	25
128545665	0.947	0.367	0.37	0.109	-0.141	1.417	1.132	1.473	2.04	2.781	3.415	39.449	44.893	2.432	0.36	1	38	6	2	7	1	2	1	1	7	11	2	2	24
128545680	1.325	0.141	0.466	0.31	-0.161	1.346	1.248	1.509	1.449	2.777	2.577	49.148	45.665	2.73	0.308	1	46	2	5	6	3	2	1	1	3	7	2	2	42
128545750	0.742	0.505	0.618	0.097	-0.125	0.87	1.75	1.836	1.485	2.249	3.501	54	49.295	2.294	1.186	1	54	6	6	6	3	1	5	1	4	9	2	2	40
128545802	0.47	0.271	0.317	0.076	-0.242	0.892	1.556	0.816	1.538	0.971	3.143	20.44	36.493	2.426	0.564	1	48	3	2	6	1	2	1	1	6	11	2	2	29
128545806	0.006	0.59	0.623	0	-0.209	0.834	2.246	1.641	1.476	1.813	4.437	54	49.295	2.363	1.171	1	36	4	2	7	1	2	1	8	3	7	2	2	23
128545881	0.99	0.317	0.369	0.128	-0.117	1.286	1.489	1.291	1.478	2.261	2.979	49.682	41.36	2.725	0.181	1	16	4	2	2	1	2	1	1	4	9	2	2	37
128545963	0.455	0.281	0.182	0.112	-0.33	0.957	1.78	1.117	1.481	1.492	3.593	53.491	44.108	2.135	0.619	1	21	2	1	2	1	1	6	4	3	7	2	2	36
128545974	0.789	0.109	0.404	0.134	-0.168	1.013	1.319	1.162	1.374	1.626	2.511	54	49.295	1.84	1.165	1	12	3	1	2	1	1	1	4	6	18	2	2	34
128545976	0.683	0.639	0.219	0.121	-0.235	1.673	1.135	4.051	1.761	9.516	3.084	41.371	46.012	2.66	0.117	1	51	4	2	6	1	2	1	1	6	12	2	2	23
128545978	0.759	0.54	0.448	0.125	-0.208	1.438	1.462	1.626	1.497	3.155	2.986	30	46.476	2.563	0.403	1	51	4	2	2	1	2	1	1	3	7	2	2	27
128546008	0.749	0.326	0.107	0.136	-0.245	1.213	1.305	1.759	1.335	2.87	2.365	48.524	41.932	2.568	0.081	1	53	6	2	3	1	1	1	1	6	12	2	2	25
128546058	0.775	0.498	0.262	0.244	-0.43	1.332	1.511	1.508	1.465	2.842	2.951	60	46.476	2.793	0.171	1	51	2	3	6	1	2	1	1	2	5	2	2	23
128546077	0.556	0.603	0.34	0.118	-0.375	1.374	1.919	2.452	1.421	4.606	3.689	45	49.295	2.7	0.205	1	47	2	5	7	1	3	2	3	3	7	2	2	23
128546111	0.676	0.042	0.625	0.14	-0.184	1.037	1.253	0.779	1.467	1.082	2.677	39.911	46.416	2.294	1.137	1	54	2	2	3	1	2	1	1	3	7	2	2	23
128546115	0.383	0.437	0.168	0.036	-0.134	1.348	1.436	2.122	1.147	4.091	2.249	64.253	23.789	2.304	0.228	1	19	4	6	2	1	2	3	1	3	7	2	2	49
128546168	0.37	0.481	0.138	0.068	-0.375	1.387	1.968	1.524	1.492	2.811	3.954	56.439	44.494	2.836	0.186	1	54	1	3	6	4	2	1	1	2	5	2	2	31
128546173	0.766	0.47	0.534	0.056	-0.25	1.298	0.755	1.711	0.334	2.335	0.337	82.645	11.395	2.633	0.317	1	30	6	2	2	1	1	1	1	6	11	2	2	36
128546242	1.523	0.205	0.388	0.393	-0.175	1.511	1.315	1.472	1.524	2.988	2.671	60	46.476	2.625	0.592	1	49	6	2	2	1	1	1	1	4	9	2	2	27
128546342	0.686	0.191	0.464	0.126	-0.171	0.873	1.424	0.7	1.569	0.83	3.109	30	46.476	2.219	0.61	1	35	3	1	1	1	2	1	1	6	15	2	2	30
128546348	0.007	0.593	0.231	0	-0.378	1.005	1.663	1.129	1.472	1.471	3.358	52.454	44.253	2.846	0.154	1	52	2	1	6	1	1	1	1	3	7	2	2	24
128546357	0.965	0.246	0.277	0.392	-0.375	1.381	1.604	1.5	1.5	2.78	3.207	52.5	44.244	2.955	0.067	1	51	4	2	2	1	1	1	1	4	10	2	2	27
128546411	0.398	0.456	0.264	0.038	-0.156	1.291	1.594	1.536	1.484	2.636	3.163	47.983	45.492	2.244	1.183	1	50	3	2	6	1	2	1	1	3	6	2	2	31
128546415	0.763	0.5	0.352	0.155	-0.235	1.193	1.411	1.443	1.699	2.586	3.196	60	46.476	2.619	0.34	1	25	1	1	1	4	2	1	1	5	8	2	2	48
128546426	0.637	0.261	0.195	0.133	-0.343	1.653	1.536	1.514	1.481	3.378	3.037	53.671	44.098	2.786	0.226	1	9	4	2	2	5	1	1	1	4	8	2	2	45
128546521	0.641	0.568	0.351	0.093	-0.156	0.932	1.332	2.572	1.436	3.442	2.632	56.117	44.395	2.78	0.16	1	53	4	2	6	1	2	1	1	6	14	2	2	25
128546532	0.999	0	0.221	0.375	-0.382	1.714	1.705	1.178	1.519	2.704	3.429	20.375	36.467	2.339	0.603	1	49	1	1	6	2	2	1	2	2	5	2	2	29
128546544	0.981	0.248	0.149	0.311	-0.31	1.302	1.55	1.47	1.525	2.589	3.197	47.358	41.781	2.835	0.128	1	53	3	3	6	1	1	1	1	4	10	2	2	36
128546607	0.572	0.303	0.868	0.128	-0.375	1.671	2.424	1.494	1.5	3.351	4.849	45	51.962	1.823	1.43	1	44	1	1	6	3	2	1	2	2	5	2	2	38
128546685	0.646	0.316	0.39	0.122	-0.25	1.361	1.636	1.476	1.602	2.789	3.552	63.448	41.651	2.535	0.762	1	52	6	2	6	2	2	1	1	3	6	2	2	27
128546700	2.53252e+06	0.475	0.634	0.125	0	1.217	1.316	1.582	2.645	2.806	4.641	60	46.476	2.795	0.144	0	47	4	1	2	1	1	1	1	2	5	2	2	23
128546774	1.132	0.255	0.31	0.403	-0.297	1.604	1.556	1.527	1.502	3.266	3.111	38.012	34.02	2.888	0.122	1	50	4	2	6	1	1	1	1	2	5	1	2	23
128546787	0.756	0.403	0.363	0.119	-0.175	1.461	1.603	1.554	1.305	2.989	2.819	63.803	36.16	2.778	0.125	1	29	6	2	2	1	1	1	1	6	11	1	2	32
128546788	0.569	0.565	0.368	0.101	-0.205	1.075	2.258	1.41	1.506	2.038	4.489	49.644	46.183	2.323	1.167	1	51	5	2	6	1	1	1	1	6	14	2	2	35
128546811	0.854	0.159	0.132	0.254	-0.373	1.716	1.759	1.593	1.492	3.678	3.649	36.509	44.108	2.422	0.623	1	49	3	1	6	1	2	1	1	6	11	2	2	23
128546888	0.918	0.278	0.182	0.34	-0.347	1.523	2.073	1.414	1.513	3.031	4.187	54.393	44.101	2.462	0.528	1	53	2	5	6	1	2	1	1	4	9	2	2	23
128546897	1.106	0.367	0.596	0.159	-0.125	1.104	1.151	1.419	1.581	2.086	2.529	60	46.476	2.696	0.35	1	54	5	2	6	3	1	1	1	3	7	2	2	27
128546960	0.757	0.369	0.444	0.117	-0.157	0.963	1.3	0.931	1.427	1.207	2.534	45	49.295	2.208	0.709	1	52	4	2	6	1	2	1	1	4	10	2	2	33
128547033	0.768	0.378		0.117	-0.239		1.018		0.776		1.064	77.171	20.245	2.822	0.104	0	9	4	2	2	5	1	1	1	4	8	2	2	50
128547063	1.034		0.144	0.375	-0.21	1.618	1.694	0.908	1.442	1.959	3.51	18	40.249	1.646	1.051	0	27	5	2	2	1	1	1	1	4	8	2	2	48
128547086	0.306	0.475	0.355	0.024	-0.141	1.03	1.045	1.823	1.437	2.529	2.228	54.625	44.117	2.679	0.431	1	53	4	5	6	1	2	1	1	6	11	2	2	34
128547088	5.053	0.614	0.529	0.115	-0.011	0.908	0.744	2.321	1.609	2.904	1.596	45	51.962	1.869	1.449	1	52	3	2	6	1	1	1	1	3	7	2	2	49
128547090	1.17	0.107	0.278	0.309	-0.183	1.5	1.592	1.201	1.661	2.384	3.535	60.784	37.734	2.278	0.55	1	52	5	2	2	1	2	1	1	4	9	2	2	33
128547107	2.684	0.686	0.501	0.124	-0.021	0.774	0.987	0.994	1.408	1.086	1.846	36	49.295	2.141	1.07	1	52	5	2	3	3	1	1	1	6	11	2	2	35
128547164	0.778	0.426	0.258	0.1	-0.16	1.32	1.401	1.468	1.482	2.58	2.788	52.731	44.2	2.417	0.84	1	51	6	6	2	1	1	1	1	6	11	2	2	23
128547174		0.735	0.33		-0.096		0.41		1.345		0.89	30	46.476	2.588	0.787	0	54	2	2	6	1	2	1	1	3	8	2	2	27
128547253	0.721	0.289	0.27	0.151	-0.223	1.118	1.584	2.025	1.337	5.083	2.918	66.64	29.789	2.502	0.307	1	13	4	2	2	5	1	1	1	4	8	2	2	51
128547274	1	0.229	0.138	0.375	-0.375	1.685	1.901	1.51	1.473	3.381	3.864	66.1	35.1	2.548	0.451	1	42	2	2	2	1	2	1	1	6	11	1	1	23
128547301	0.328	0.447	0.718	0.036	-0.249	1.09	1.153	1.825	1.26	2.687	1.995	60	46.476	2.56	0.497	1	25	4	2	1	1	2	1	1	6	11	2	2	39
128547346	0.029	0.564	0.204	0.002	-0.299	1.13	1.568	1.634	1.502	2.428	3.155	41.117	45.838	2.682	0.421	1	50	2	2	6	3	2	1	1	5	8	2	2	34
128547380	0.31	0.453	0.472	0.032	-0.186	1.045	1.332	2.514	1.54	3.601	2.807	51.585	44.486	2.794	0.177	1	27	4	2	2	1	1	6	1	2	5	1	1	33
128547405	0.948	0.207	0.311	0.163	-0.143	1.282	1.647	1.339	1.503	2.309	3.337	35.015	44.157	2.382	0.659	1	48	1	2	6	1	1	1	8	7	18	1	1	51
128547467	1.015	0.504	0.277	0.368	-0.302	1.362	1.469	1.407	1.627	2.643	3.186	36	49.295	2.122	1.089	1	50	4	6	6	4	2	1	1	3	6	2	2	30
128547486	15.271	0.43	0.575	0.046	-0.001	0.793	0.932	1.542	1.667	1.682	2.056	50.799	44.783	2.815	0.141	1	54	2	2	6	1	2	1	1	4	10	2	2	27
128547498	1.142	0.451	0.379	0.172	-0.125	1.349	1.37	1.609	1.648	3.109	3.138	50.901	44.739	2.567	0.386	1	52	3	2	6	1	2	1	1	5	13	2	2	24
128547577	0.247	0.521	0.563	0.016	-0.125	1.076	1.773	1.558	1.493	2.221	3.547	60	46.476	2.758	0.384	1	49	2	3	6	1	1	1	1	2	5	2	2	29
128547590	0.878	0.277	0.237	0.133	-0.162	0.992	1.247	1.574	1.477	2.194	2.495	56.279	44.443	2.494	0.797	1	25	6	2	2	1	2	1	1	4	10	2	2	30
128547611	0.803	0.333	0.074	0.108	-0.128	1.385	1.507	1.175	1.18	2.175	2.38	54	49.295	1.758	1.06	1	9	4	2	1	4	2	1	1	2	5	2	2	53
128547622	0.629	0.44		0.164	-0.281	0.98	2.308	1.276	1.444	1.85	4.435	54	49.295	2.213	1.109	0	41	2	2	7	1	2	1	1	3	7	2	2	42
128547657	0.52	0.407	0.31	0.128	-0.375	1.139	2.109	1.55	1.49	2.356	4.259	54	49.295	2.165	1.077	1	49	2	3	6	1	1	1	1	3	6	2	2	23
128547722	0.761	0.254	0.855	0.291	-0.375	1.206	2.424	1.328	1.5	2.14	4.849	60	46.476	2.697	0.392	1	17	4	1	2	1	1	1	1	4	9	2	2	25
128547747		0.994	0.247		-0.174		1.797		1.517		3.697	49.201	45.97	2.267	1.133	0	49	5	2	2	3	1	1	1	6	12	1	2	68
128547756	0.424	0.466	0.41	0.032	-0.123	1.555	1.374	1.526	1.506	3.132	2.858	44.297	45.027	2.314	1.159	1	53	5	5	6	4	2	1	1	6	13	2	2	39
128547771	0.983	0.204	0	0.383	-0.375	1.58	1.663	1.467	1.262	3.837	2.798	68.768	18.077	2.46	0.358	1	26	3	3	2	1	2	4	1	4	9	2	2	31
128547900	0.972	0.269	0.279	0.296	-0.321	1.604	1.53	1.624	1.608	3.479	3.282	51.374	44.557	2.565	0.351	1	39	2	2	6	1	2	1	1	2	5	2	2	32
128547982	0.891	0.321	1.3	0.16	-0.193	1.156		1.996		3.415		49.464	45.469	2.51	0.36	0	53	7	3	6	1	1	1	1	6	13	2	2	24
128548125	0.58	0.451	0.149	0.116	-0.278	1.372	1.701	1.511	1.52	2.783	3.481	41.179	45.88	2.462	0.529	1	50	4	5	6	1	2	1	1	3	6	1	1	23
128548256	0.54	0.316	0.616	0.102	-0.25	1.213	1.687	1.223	1.558	1.983	3.555	60	46.476	2.326	0.823	1	52	5	2	6	1	1	1	1	6	11	2	2	23
128548260	0.396	0.444	0.413	0.033	-0.118	1.051	1.227	2.069	1.559	2.951	2.551	51.399	44.549	2.742	0.207	1	53	6	6	6	1	2	1	1	7	18	2	2	31
128548295	0.988	0.305	0.45	0.26	-0.25	1.294	2.325	1.616	1.498	2.806	4.643	60	46.476	2.731	0.381	1	50	2	1	6	1	1	1	1	5	10	2	2	24
128548309	0.965	0.461	0.522	0.12	-0.125	1.099	1.329	1.711	1.095	2.651	1.951	60	46.476	2.558	0.266	1	20	3	6	2	4	2	1	4	5	11	2	2	61
128548317	0.253	0.54	0.362	0.009	-0.073	1.189	1.23	1.574	1.491	2.486	2.464	55.536	44.251	2.548	0.299	1	52	6	2	6	1	1	1	1	6	12	2	2	26
128548344	0.736	0.502	0.224	0.243	-0.398	1.516	1.594	1.706	1.603	3.546	3.408	44.723	45.004	2.071	1.055	1	43	1	1	4	3	1	1	1	3	7	2	2	48
128548388	1.087	0.29	0.359	0.087	-0.11	1.173	0.721	0.876	1.016	1.353	1.054	42.425	41.401	2.443	0.427	1	43	6	2	2	1	1	1	1	6	12	2	2	26
128548400	1	0.303	0.855	0.375	-0.375	1.764	2.424	1.517	1.5	3.562	4.849	60	46.476	2.855	0.272	1	51	1	2	6	1	2	1	1	2	5	2	2	26
128548401	1.235	0.233	0.341	0.181	-0.142	1.514	1.005	1.297	1.528	2.618	2.311	45	49.295	1.984	0.964	1	49	3	3	2	1	2	1	8	6	18	2	2	55
128548420	0.669	0.477	0.277	0.178	-0.375	1.629	1.715	1.33	1.479	2.89	3.467	32.099	42.634	1.843	1.443	1	26	1	3	6	3	2	1	1	3	7	2	2	48
128548468	0.81	0.391	0.343	0.238	-0.295	1.398	1.609	1.302	1.536	2.471	3.291	35.72	44.096	2.666	0.301	1	54	6	2	6	1	1	1	1	2	5	2	2	63
128548477	0.951	0.215	0.252	0.299	-0.261	1.366	1.535	1.201	1.457	2.187	3.113	37.43	44.23	2.396	0.578	1	24	6	2	2	1	1	1	1	6	11	2	2	52
128548623	0.931	0.426	0.17	0.235	-0.253	1.386	1.962	1.542	1.493	2.987	3.932	56.942	44.676	2.718	0.386	1	52	6	2	6	1	1	1	1	4	9	2	2	28
128548665	0.798	0.29	0.112	0.122	-0.154	1.208	1.492	1.704	1.477	2.899	3.034	45.197	42.854	2.706	0.292	1	49	5	1	6	1	1	1	1	2	5	2	2	23
128548667	0.301	0.492	0.402	0.021	-0.098	1.336	1.496	1.558	1.358	2.416	2.72	77.141	20.159	2.475	0.466	1	48	3	2	6	1	1	1	1	3	8	2	2	23
128548712	1.021	0.426	0.357	0.096	-0.089	1.203	1.178	1.382	1.521	2.208	2.5	34.994	40.046	2.698	0.294	1	51	3	3	6	2	2	1	1	6	12	2	2	27
128548729	0.875	0.315	0.249	0.293	-0.377	1.426	1.735	1.51	1.512	2.874	3.585	52.5	44.244	2.877	0.168	1	30	3	6	2	1	1	4	1	3	7	2	2	41
128548736	1	0.389	0.222	0.24	-0.253	1.332	1.436	1.687	1.501	3.211	2.971	53.956	44.091	2.608	0.17	1	53	4	2	6	1	2	1	1	3	6	2	2	23
128548791	0.669	0.35	0.231	0.071	-0.125	0.97	1.853	1.627	1.404	2.155	3.488	60	46.476	2.519	0.752	1	50	5	6	6	1	2	1	1	6	11	2	2	23
128548818	0.826	0.355	0.421	0.222	-0.3	1.426	1.911	1.561	1.471	3.118	3.833	60	46.476	2.486	0.594	1	49	6	3	2	4	1	1	1	4	9	2	2	23
128548847	0.837	0.419	0.415	0.099	-0.125	1.256	1.826	1.544	1.495	2.583	3.656	54	49.295	2.243	1.164	1	52	3	2	6	2	2	1	1	3	6	2	2	43
128548848	0.913	0.438	0.241	0.194	-0.217	1.537	1.908	1.47	1.525	3.041	3.818	25.266	40.159	2.365	0.697	1	54	3	2	6	1	2	1	1	3	7	2	2	26
128548853	1.039		0.406	0.169	-0.18	2.142	1.028	1.389	1.764	3.964	2.419	22.5	45	1.899	1.472	0	28	1	1	1	4	2	1	1	3	6	2	2	53
128548937	0.638	0.381	0.329	0.088	-0.246	1.8	1.297	1.552	1.283	3.603	2.276	55.699	39.451	2.713	0.3	1	54	6	2	2	1	1	1	1	3	7	2	2	32
128549087	0.88	0.488	0.359	0.158	-0.154	1.017	1.283	1.319	1.511	1.907	2.691	55.419	44.228	2.541	0.408	1	48	3	2	2	1	1	1	1	4	9	2	2	23
128549099	0.724	0.369	0.604	0.096	-0.159	1.327	0.788	1.929	1.754	3.501	2.355	45	49.295	2.301	0.719	1	53	2	1	6	1	2	1	1	3	8	2	2	30
128549136	0.607	0.306	0.384	0.085	-0.183	1.062	1.225	1.176	1.405	1.678	2.664	36.328	35.588	2.746	0.219	1	46	4	2	2	1	2	1	1	6	11	2	2	43
128549193	0.904		0.352	0.125	-0.218	1.248	1.049	0.815	1.314	1.356	2.633	22.265	37.485	2.539	0.465	0	52	3	6	7	1	2	1	1	1	2	2	2	35
128549208	1.377	0.35	0.741	0.187	-0.122	1.527	1.847	1.354	5.827	2.845	14.674	50.327	44.999	2.424	0.753	1	43	6	2	2	1	1	1	1	6	13	2	2	31
128549236	0.321	0.467	0.37	0.029	-0.169	1.295	1.423	1.581	1.457	2.727	2.994	36.467	44.106	2.533	0.389	1	53	3	2	6	2	2	1	1	3	7	2	2	26
128549266	0.721	0.353	0.618	0.071	-0.125	1.327	1.699	1.512	1.49	2.694	3.394	60	46.476	2.408	0.749	1	19	4	2	2	1	2	1	1	4	10	2	2	51
128549277	1.614	0.253	0.476	0.251	-0.109	1.41	1.296	1.484	1.597	3.031	2.81	35.651	44.099	2.543	0.381	1	51	5	3	6	1	2	1	1	7	17	2	2	32
128549300	0.079	0.548	0.541	0.005	-0.25	1.368	2.031	1.661	1.481	2.984	4.053	60	46.476	2.521	0.451	1	49	2	2	6	1	1	1	1	2	5	2	2	31
128549364	0.013	0.585	0.503	0	-0.124	1.028	1.07	2.137	1.559	2.929	2.29	45	49.295	2.713	0.188	1	54	5	2	3	1	2	1	1	6	13	1	1	24
128549367	0.711	0.397	0.345	0.131	-0.215	1.229	1.495	1.402	1.509	2.284	3.004	52.698	44.206	2.739	0.264	1	37	4	2	2	1	1	1	1	4	8	1	2	44
128549465	0.377	0.429	0.148	0.046	-0.156	0.895	1.535	1.088	1.542	1.292	3.445	42.061	35.802	2.453	0.401	1	25	6	2	2	1	1	1	3	3	7	2	2	29
128549493	1.486	0.548	0.357	0.218	-0.106	1.122	1.234	1.589	1.506	2.485	2.546	45	49.295	2.505	0.758	1	46	4	1	6	1	2	1	1	4	9	2	2	39
128549498	0.053	0.561	-0.314	0.002	-0.127		1.058		0.663		0.935	69.262	36.62	2.268	0.44	0	46	5	2	2	1	1	1	1	4	9	2	2	28
128549513	0.901	0.262	0.217	0.305	-0.375	1.589	1.844	1.628	1.55	3.458	4.024	52.428	44.259	2.571	0.37	1	20	2	1	2	1	2	1	2	6	18	2	2	26
128549585		0.456	0.691	0.138		1.224		1.607		2.816		54	49.295	2.021	1.089	0	41	6	2	3	1	2	1	1	3	8	2	2	48
128549606	0.883	0.389	0.474	0.084	-0.108	1.288	1.296	1.564	1.519	2.697	2.651	51.328	44.574	2.617	0.323	1	50	6	2	6	1	1	1	1	6	17	2	2	27
128549612	0.127	0.537	0.372	0.007	-0.151	2.213	2.21	3.673	1.506	10.85	4.402	48.643	45.731	2.097	1.113	1	29	6	2	2	1	1	1	4	4	9	2	2	23
128549698	0.557	0.394	0.855	0.121	-0.375	1.536	2.424	1.509	1.5	3.11	4.849	54	49.295	1.967	1.182	1	48	2	2	6	4	2	1	1	2	5	2	2	23
128549731	0.656	0.459	0.187	0.151	-0.295	1.694	1.8	1.467	1.5	3.305	3.601	45	49.295	2.379	0.88	1	52	4	2	6	3	1	1	1	6	18	2	2	23
128549733	0.953	0.26	0.334	0.092	-0.102	0.927	0.68	0.855	1.432	1.057	1.724	22.5	37.65	2.509	0.567	1	52	4	2	6	1	2	6	4	4	9	2	2	27
128549741	1	0.272	0	0.375	-0.375	1.7	1.714	1.474	1.178	3.484	2.704	72.109	21.987	1.775	1.399	1	31	6	2	2	1	1	1	1	4	9	2	2	60
128549787	0.44	0.361	0.396	0.073	-0.288	1.502	1.62	1.532	1.591	3.071	3.522	45	49.295	2.127	0.761	1	30	2	2	1	1	2	6	1	4	9	2	2	34
128549788	1.137	0.134	0.273	0.382	-0.283	1.759	1.65	1.52	1.5	3.572	3.299	41.489	40.615	2.691	0.484	1	54	4	2	6	1	1	1	1	2	5	2	2	25
128549825	0.717	0.321	0.277	0.155	-0.259	1.335	1.524	1.238	1.531	2.19	3.11	53.684	44.098	2.38	0.516	1	44	4	2	4	1	1	1	1	4	9	2	2	23
128549828	1	0.129	0.13	0.375	-0.375	1.936	2.088	1.525	1.501	3.915	4.245	52.5	44.244	2.338	0.89	1	51	4	1	4	4	2	1	1	3	8	1	1	34
128549836	0	0.648	0.623	0	0	2.464	0.665	6.629	1.731	21.778	1.542	30	46.476	2.797	0.185	1	51	1	2	6	1	2	1	1	4	10	2	2	24
128549861	0.982	0	0.227	0.17	-0.179	1.482	1.46	1.105	1.578	2.223	3.223	37.362	41.815	2.316	0.453	1	34	4	2	2	3	2	1	1	4	9	2	2	38
128549867	1.399	0.296	0.392	0.103	-0.044	0.954	2.096	0.932	3.183	1.247	9.082	41.189	29.199	2.133	0.527	1	53	3	2	6	2	1	1	1	6	11	2	2	24
128549893	0.868	0.341	0.312	0.123	-0.124	1.121	1.698	1.179	1.5	1.794	3.438	41.342	45.992	2.253	0.883	1	54	4	2	6	1	2	1	1	5	9	2	2	31
128549949	1.218	0.39	0.368	0.146	-0.105	1.275	1.567	1.537	1.493	2.605	3.143	56.055	44.377	2.685	0.399	1	52	2	6	6	1	2	1	1	2	5	2	2	23
128549998	0.673	0.182	0.263	0.129	-0.375	1.499	1.618	1.276	1.654	2.58	3.568	60	46.476	1.949	0.478	1	47	4	2	2	1	1	1	1	6	18	2	2	33
128550043		0.811			-0.125		1.33		0.873		1.549	54	49.295	2.295	1.132	0	50	4	2	3	1	1	1	1	3	6	2	2	40
128550116	0.9	0.179	0.13	0.324	-0.375	1.636	2.062	1.56	1.511	3.423	4.172	54.547	44.111	2.25	0.801	1	40	2	2	1	3	2	1	1	1	3	2	2	45
128550170	1.124	0.287		0.212	-0.125	1.274	0.782	1.489	0.481	3.399	0.502	84.985	12.283	2.324	0.516	0	13	1	1	1	2	2	1	1	2	5	2	2	51
128550220	1.15	0.13	0.329	0.528	-0.303	1.597	1.557	1.41	1.384	3.003	3.359	32.378	38.334	2.882	0.138	1	38	1	4	6	1	1	1	1	3	7	2	2	23
128550314	1.147	0.399	0.394	0.126	-0.101	1.458	1.41	1.538	1.519	2.98	2.851	38.407	44.483	2.638	0.606	1	50	3	2	6	1	2	1	1	4	9	2	2	23
128550338	1.814	0.335	0.368	0.276	-0.105	1.479	1.648	1.516	1.521	2.986	3.356	70.572	36.169	2.624	0.405	1	49	3	2	6	1	2	1	1	3	6	2	2	25
128550372	0.711	0.31	0.285	0.148	-0.182	0.945	2.044	1	1.498	1.261	4.104	30	46.476	2.391	0.838	1	35	1	1	1	1	2	1	3	3	9	2	2	27
128550405			0.268		-0.238		1.177		0.994		1.586	0	0	1.217	1.425	0	28	4	1	4	1	2	1	1	4	9	2	2	38
128550492	2.025	0.215	0.47	0.298	-0.066	1.155	1.069	1.02	1.528	1.566	2.178	60	46.476	2.624	0.364	1	19	4	2	2	1	1	1	1	6	11	2	2	41
128550508	0.933	0.279	0.355	0.16	-0.125	0.958	1.295	0.9	1.529	1.143	2.693	54.459	44.105	2.282	0.549	1	54	1	3	6	1	1	6	1	3	6	2	2	33
128550535	1.436	0.366	0.352	0.126	-0.068	1.24	1.306	1.467	1.778	2.525	3.126	54.449	44.105	2.625	0.465	1	42	2	2	3	3	2	1	1	4	9	2	2	32
128550552	0.53	0.32	0.366	0.075	-0.153	0.718	1.528	1.083	1.468	1.064	3.048	52.5	44.244	2.602	0.637	1	50	5	2	6	1	1	1	1	6	11	2	2	27
128550566		0.371		0.112		1.384		1.593		3.098		72	40.249	1.681	1.011	0	22	3	2	3	3	1	1	1	5	14	2	2	49
128550572	3.284	0.301	0.467	0.252	-0.04	1.294	1.003	1.446	1.456	2.673	1.95	52.69	44.207	2.73	0.259	1	21	5	2	2	3	1	1	1	7	17	1	1	42
128550605	0.851	0.243	0.08	0.256	-0.348	1.385	1.542	1.353	1.292	2.585	2.878	45	49.295	1.913	0.857	1	52	3	3	6	1	1	1	1	4	9	2	2	26
128550649	0.538	0.363	0.333	0.045	-0.116	1.49	1.432	2.145	1.494	4.293	2.985	41.479	35.784	2.444	0.619	1	48	6	4	6	1	1	1	1	4	9	2	2	32
128550673	0.993	0.231		0.375	-0.227	1.75	2.076	1.62	1.249	3.272	3.45	80.72	22.732	2.588	0.55	0	21	2	3	2	1	2	1	1	3	7	1	2	43
128550703		0.52		0.123		1.284		1.552		2.847		72	40.249	2.267	1.122	0	39	3	2	2	1	2	1	3	4	9	2	2	23
128550748	0.002	0.607	0.436	0	-0.091	0.656	1.254	1.706	1.654	1.495	2.766	54	49.295	2.289	1.157	1	51	4	2	6	2	1	1	1	3	8	2	2	36
128550795	0.851	0.168	0.277	0.267	-0.375	1.704	1.604	1.497	1.5	3.429	3.207	52.5	44.244	2.564	0.866	1	42	2	1	2	3	1	1	1	2	5	2	2	69
128550802	0.104	0.521		0.009	-0.145	0.923	1.021	1.092	0.494	1.077	0.66	84.459	13.571	2.264	0.39	0	53	4	2	2	1	1	1	1	4	9	2	2	29
128550831	1.04	0.405	0.518	0.247	-0.208	1.424	1.464	1.638	1.422	3.183	3.002	45	51.962	1.803	1.415	1	44	1	3	1	2	2	1	1	3	7	2	2	33
128550856		0.855	0.855	0.375		2.424		1.5		4.849		45	51.962	2	1.549	0	28	2	2	1	1	2	1	1	3	7	2	2	27
128550857	0.637	0.434	0.587	0.051	-0.117	1.086	0.781	1.593	1.629	2.351	1.76	60	46.476	2.473	0.579	1	53	5	3	6	1	1	1	1	4	9	2	2	25
128550910	0.737	0.316	0.351	0.109	-0.214	1.377	1.303	1.221	1.46	2.26	3.003	32.643	35.356	2.56	0.337	1	40	1	1	1	3	1	1	1	4	9	2	2	51
128550926	4.004	0.261	0.523	0.132	-0.019	1.626	0.936	1.51	1.607	3.322	2.005	60	46.476	2.712	0.388	1	41	3	3	2	2	1	1	1	3	8	2	2	35
128550932	1.041	0.089	0.369	0.367	-0.173	1.326	1.587	0.871	1.523	1.556	3.306	45	49.295	2.02	0.702	1	46	5	2	2	1	1	1	5	2	5	1	1	28
128551022	1.251	0.205	0.219	0.389	-0.23	1.498	1.795	1.471	1.5	2.953	3.591	39.625	44.976	2.436	0.912	1	34	3	1	2	1	1	1	1	6	11	2	2	30
128551085	0.702	0.588	-0.581	0.121	-0.841	0.826	1.658	1.616	0.94	1.919	2.077	60	46.476	2.717	0.268	1	52	2	2	6	3	2	1	1	6	11	2	2	31
128551148	1.135	0.708	0.524	0.122	-0.118	2.205	0.744	4.99	1.077	14.847	1.11	36	49.295	2.198	1.094	1	48	6	2	2	1	1	1	1	6	14	2	2	34
128551161	0.971	0.492	0.227	0.146	-0.178	1.546	1.412	1.488	1.512	3.104	2.861	48.732	40.689	2.342	0.256	1	51	2	2	6	3	1	1	1	6	11	2	2	25
128551198	0.323		0.13	1.405	-0.374		1.83		1.498		3.659	30	46.476	2.37	0.755	0	53	2	5	3	1	2	6	1	3	7	2	2	41
128551344	1.207	0.295	0.173	0.311	-0.167	1.52	1.476	1.673	1.315	2.668	2.595	67.383	19.24	2.693	0.187	1	29	5	1	2	2	1	6	1	3	9	2	2	58
128551349			0.528		-0.02		1.228		1.513		2.464	15	36.742	2.664	0.602	0	38	5	2	2	1	2	1	1	3	8	2	2	34
128551379	0.965	0.43	0.388	0.118	-0.118	0.876	1.428	1.582	1.418	2.045	2.717	53.663	44.099	2.812	0.205	1	53	6	2	6	3	1	1	1	6	16	2	2	33
128551408	0.729	0.277		0.094	-0.125	1.14	1.951	0.883	1.314	1.327	3.418	60	46.476	2.461	0.735	0	53	5	2	6	1	1	1	1	4	10	2	2	23
128551441	1.607	0.268	0.363	0.212	-0.097	1.58	1.632	1.5	1.502	3.162	3.259	48.415	40.925	2.394	0.793	1	42	7	2	2	1	2	1	1	2	5	2	2	23
128551442	0.757	0.217	0.314	0.132	-0.205	1.344	1.644	1.309	1.526	2.387	3.336	42.437	45.364	2.105	1.129	1	53	4	2	6	1	2	1	1	3	7	2	2	26
128551533	0.928	0.195	0.193	0.243	-0.251	1.273	2.017	1.576	1.457	2.747	3.933	60	46.476	2.498	0.766	1	29	2	7	2	1	2	1	1	3	7	2	2	24
128551552	1.647	0.448	0.453	0.099	-0.043	1.179	1.199	1.512	1.641	2.427	2.642	37.5	44.244	2.625	0.438	1	49	5	2	3	1	2	1	1	4	9	2	2	37
128551593	0.797	0.311	0.158	0.213	-0.377	1.608	1.607	1.646	1.36	3.528	3.581	35.076	40.303	2.478	0.584	1	8	1	1	1	1	1	1	2	2	5	2	2	23
128551643	5.121	0.291	0.523	0.13	-0.012	1.185	1.31	1.553	1.572	2.58	2.714	52.244	44.3	2.803	0.177	1	50	5	2	6	1	1	1	1	6	13	2	2	24
128551656	0.666	0.264	0.254	0.122	-0.198	1.149	1.794	0.951	1.509	1.452	3.601	37.641	44.274	1.994	0.996	1	15	3	1	2	3	1	1	4	4	9	2	2	25
128551681	1	0.276	0.263	0.375	-0.375	1.721	1.618	1.518	1.654	3.459	3.568	67.5	37.65	2.907	0.102	1	43	4	2	1	1	1	1	1	2	6	1	1	34
128551702		0.434	0.855	0.075		1.074		1.298		1.847		60	46.476	2.572	0.478	0	54	3	2	6	1	1	1	1	4	9	2	2	34
128551737	0.408	0.449	0.238	0.051	-0.253	0.889	1.178	1.322	1.084	1.574	1.702	45	49.295	2.476	0.489	1	52	5	3	2	2	2	1	1	7	18	2	2	37
128551772	0.968	0.514		0.242	-0.25	1.261	2.103	1.375	1.349	2.823	3.782	75	36.742	2.854	0.13	0	40	2	1	2	3	1	1	2	4	9	2	2	23
128551833	0.74	0.299		0.147	-0.125	1.262	1.294	1.532	0.848	3.033	1.462	79.612	16.727	2.168	0.823	0	50	2	1	6	1	2	1	1	2	5	2	2	23
128551860	0.99	0.355	0.51	0.106	-0.125	1.119	1.01	1.668	1.49	2.804	2.107	63.568	41.504	2.701	0.243	1	53	3	2	6	3	1	1	1	6	11	2	2	25
128551907	1.357	0.337	0.316	0.225	-0.131	1.571	1.572	1.528	1.496	3.191	3.205	45	49.295	2.484	0.66	1	45	4	2	6	1	1	1	1	3	9	2	2	32
128552006	0.973	0.111	0.035	0.322	-0.37	1.577	1.553	1.562	1.735	4.237	6.228	48.2	19.164	2.513	0.253	1	51	1	1	2	1	2	1	1	3	7	2	2	36
128552062	0.993	0.223	0.318	0.132	-0.123	1.298	1.89	1.614	1.504	2.944	3.778	48.475	40.841	2.36	0.627	1	49	1	3	6	1	2	1	1	3	9	2	2	38
128552097	3.026	0.228	0.475	0.203	-0.023	1.406	1.802	1.483	2.096	2.922	5.036	54.945	39.93	2.302	0.616	1	29	6	2	2	4	1	6	1	6	13	2	2	45
128552125	1.256	0.636	0.269	0.102	-0.099	0.813	0.588	3.778	0.719	4.343	0.567	45	49.295	2.562	0.509	1	34	4	6	3	1	2	1	1	6	17	2	2	39
128552161	0.61	0.366		0.132	-0.375	1.24	1.782	1.492	1.031	2.744	2.451	80.72	22.732	2.684	0.276	0	41	4	2	2	1	2	1	1	7	18	2	2	33
128552202	0.993	0.125	0.322	0.379	-0.375	1.994	2.003	1.524	1.484	4.009	4.001	63.525	41.557	2.919	0.103	1	46	2	1	6	1	1	1	2	3	6	2	2	24
128552254	1.321	0.197	0.362	0.164	-0.101	1.268	1.397	1.128	1.757	1.913	3.528	46.589	32.57	2.245	0.32	1	42	1	2	7	1	2	1	1	3	8	2	2	25
128552301	0.678	0.323	0.25	0.083	-0.138	1.069	1.379	1.291	1.432	1.856	2.71	35.453	44.111	2.666	0.443	1	21	2	2	2	2	2	1	1	3	7	2	2	68
128552331	0.809	0.098	0.138	0.34	-0.375	1.159	1.852	1.329	1.5	2.128	3.703	56.055	44.377	2.569	0.794	1	50	4	2	6	1	1	1	1	3	6	2	2	26
128552361	0.787	0.414	0.409	0.09	-0.096	1.236	1.604	1.392	1.469	1.948	3.154	77.865	19.619	2.594	0.267	1	15	2	1	4	4	1	1	8	2	5	2	2	39
128552364	1.09333e+07	0.35	0.638	0.066	0	1.077	1.926	2.098	2.886	3.209	7.411	67.332	31.346	2.093	1.042	0	54	4	2	6	1	2	1	4	5	10	2	2	23
128552375	0.611	0.288		0.158	-0.125	1.565	1.463	1.507	0.967	3.163	1.887	85.355	11.378	2.432	0.806	0	26	5	2	2	5	1	1	1	4	10	2	2	36
128552406	0.098	0.536	0.315	0.009	-0.308	1.246	1.686	1.838	1.474	3.05	3.427	38.96	44.683	2.573	0.609	1	36	6	2	3	1	2	1	1	4	9	2	2	29
128552437	0.671	0.283	0.169	0.108	-0.301	1.138	1.309	1.241	1.056	2.057	1.895	57.022	29.538	2.382	0.328	1	50	6	2	6	2	1	1	1	3	7	1	1	32
128552514	0.87	0.267	0.335	0.338	-0.375	1.371	2.424	1.452	1.5	2.661	4.849	60	46.476	2.625	0.41	1	43	4	6	1	1	1	1	1	4	9	2	2	23
128552583	0.476	0.451	0.485	0.042	-0.125	1.061	1.385	1.378	1.468	1.949	2.819	45	51.962	1.682	1.349	1	53	2	2	6	1	2	1	1	3	7	2	2	59
128552593	1.316	0.334	0.43	0.108	-0.065	1.155	1.139	1.473	1.523	2.338	2.332	35.615	44.101	2.57	0.468	1	54	4	2	6	1	2	1	1	6	11	2	2	25
128552597	1.376	0.36	0.353	0.142	-0.074	0.986	1.471	1.662	1.452	2.447	2.846	48.895	41.364	2.59	0.582	1	28	3	1	2	1	2	1	1	6	17	2	2	34
128552601	0.672	0.41	0.476	0.114	-0.239	1.33	1.495	1.758	1.499	3.203	3.05	45	49.295	2.462	0.619	1	53	1	3	6	1	2	1	1	3	6	2	2	35
128552709	1.218	0.38	1.511	0.125	-0.125	1.144	1.179	1.48	0.766	2.479	1.204	60	46.476	2.648	0.324	1	51	4	2	6	1	1	1	1	3	7	2	2	28
128552725	0.489	0.458	0.623	0.104	-0.375	1.649	2.274	1.497	1.476	3.29	4.485	60	46.476	2.931	0.095	1	22	3	1	2	3	2	1	1	6	15	1	2	48
128552735	0.972	0.343	0.121	0.369	-0.375	1.701	1.705	1.488	1.49	3.461	3.408	40.986	45.751	2.648	0.323	1	31	4	6	2	1	2	1	1	3	8	2	2	28
128552772	0.603	0.275	0.48	0.14	-0.375	1.178	2.171	1.515	1.367	2.432	3.964	60	46.476	2.536	0.8	1	44	3	3	2	1	2	1	1	3	7	2	2	32
128552799	1	0.235	0.221	0.375	-0.375	1.797	1.608	1.67	1.582	3.231	3.391	64.619	28.012	2.833	0.165	1	27	1	1	1	1	1	1	2	2	5	2	2	30
128552835	0.703	0.432	0.245	0.125	-0.242	1.383	1.601	1.72	1.447	3.235	3.353	41.374	46.014	2.792	0.174	1	53	5	2	6	1	1	1	1	7	11	2	2	28
128552836	0.849	0.224	0.324	0.181	-0.19	1.07	1.879	1.356	1.426	2.239	3.627	54	49.295	1.981	1.222	1	38	2	3	1	1	2	1	1	4	9	2	2	36
128552891	0.614	0.289	0.879	0.13	-0.374	1.061	1.744	1.422	1.124	2.399	2.626	63.352	41.769	2.559	0.402	1	51	5	2	6	1	2	1	1	6	12	2	2	30
128552909	1.058	0.281	0.168	0.375	-0.329	1.722	1.842	1.413	1.568	3.744	3.935	65.6	35.194	2.764	0.311	1	42	1	6	7	1	1	1	1	3	6	2	2	52
128552917	0.685	0.318	-0.12	0.083	-0.25	1.254	0.992	2.129	0.616	4.092	0.82	63.158	26.103	2.213	0.328	1	21	3	1	2	3	1	6	1	4	9	2	2	53
128552968	0.61	-0.227	0.442	0.134	-0.337	1.42	1.374	0.943	1.346	1.786	3.313	20.8	36.647	2.859	0.133	1	46	2	2	3	1	2	1	2	3	8	2	2	35
128552980	1.662	0.563	0.46	0.269	-0.125	1.352	0.937	1.406	1.047	2.608	1.361	54	49.295	1.928	0.99	1	46	7	2	4	1	1	6	1	6	16	2	2	24
128552982	1.523		0.36	0.125	-0.057	1.179	0.506	0.766	1.549	1.204	1.304	15	36.742	2.491	0.773	0	20	1	1	3	1	2	1	2	3	8	2	2	33
128552989	0.745	0.347	0.286	0.105	-0.144	0.956	1.505	1.429	1.536	1.96	3.093	50.551	44.893	2.273	0.799	1	49	1	5	1	1	2	1	1	2	5	2	2	31
128552994	0.695	0.374	0.368	0.075	-0.125	0.849	0.91	0.9	1.67	1.014	2.174	52.824	44.185	2.446	0.558	1	37	5	2	2	1	1	1	1	4	9	2	2	30
128553002	0.61	0.39	0.855	0.118	-0.25	1.238	2.314	1.565	1.5	2.656	4.628	54	49.295	2.195	1.22	1	47	1	2	6	4	2	1	1	1	4	2	2	31
128553012	0.665	0.324	0.43	0.132	-0.292	1.679	1.605	1.523	1.607	3.429	3.539	45	49.295	2.38	0.646	1	53	2	2	3	1	2	1	1	3	6	2	2	34
128553126	0.778	0.341	0.246	0.146	-0.127	1.023	1.305	1.607	0.879	2.797	1.517	47.919	40.879	1.948	0.586	1	46	1	1	6	4	2	1	1	2	5	2	2	32
128553169	1.035	0.399	0.624	0.136	-0.125	1.097	1.329	1.478	1.482	2.176	2.659	60	46.476	2.773	0.399	1	49	1	6	6	2	1	1	1	2	5	2	2	31
128553241	0.929	0.243	-0.079	0.217	-0.194	1.412	1.537	1.615	1.193	3.794	2.575	66.735	29.129	2.64	0.146	1	42	4	6	6	3	2	1	1	3	8	2	2	30
128553267	0.726	0.382	0.086	0.171	-0.375	1.604	1.574	1.62	1.522	3.616	4.316	36.924	35.988	2.588	0.226	1	21	2	2	2	2	2	1	1	6	18	2	2	43
128553276	0.745	0.129	0.439	0.136	-0.168	1.012	1.388	1.307	1.458	1.844	2.847	45	49.295	2.397	0.756	1	38	2	3	1	2	2	1	1	2	6	1	1	33
128553293	0.876	0.29	0.327	0.114	-0.126	1.108	1.521	1.499	1.433	2.299	2.957	63.355	41.767	2.668	0.286	1	48	2	1	6	5	2	1	1	6	11	2	2	69
128553331	1.361	0.1	0.345	0.345	-0.176	1.596	1.351	1.482	1.536	3.219	2.778	39.676	41.115	2.53	0.415	1	48	6	2	2	1	1	1	3	6	11	1	1	26
128553375	0.969	0.22	0.277	0.376	-0.375	1.672	1.715	1.408	1.479	3.214	3.467	45	45	2.273	1.151	1	47	6	2	6	3	1	1	1	5	11	2	2	23
128553455	0.095	0.546	0.389	0.005	-0.156	1.127	1.248	1.769	1.543	2.653	2.922	39.388	44.865	2.598	0.16	1	41	1	1	1	3	2	1	6	6	11	2	2	43
128553472	0.92	0.242	0.394	0.127	-0.167	1.546	1.31	1.53	1.416	3.181	2.767	30	46.476	2.449	0.48	1	45	2	5	3	1	2	1	1	2	5	2	2	24
128553476	0.485	0.472	0.264	0.097	-0.375	1.556	1.697	1.534	1.472	3.182	3.419	52.5	44.244	2.617	0.536	1	29	3	2	7	3	1	1	1	4	9	1	1	63
128553493	1.158	0.369	0.303	0.154	-0.131	1.251	0.892	1.357	1.294	2.255	1.637	53.672	44.098	2.688	0.384	1	40	5	2	2	2	1	1	1	4	10	2	2	33
128553538	0.647	0.494	0.367	0.096	-0.158	1.259	1.738	1.539	1.605	2.632	3.783	49.298	40.796	2.662	0.398	1	48	3	2	6	4	2	1	1	3	6	1	2	52
128553616	0.943	0.263	0.138	0.332	-0.375	1.663	1.987	1.541	1.479	3.4	4.028	55.364	44.217	2.589	0.594	1	37	6	2	4	1	1	1	1	7	14	2	2	36
128553626	1	0.244	0.221	0.375	-0.375	1.698	1.608	1.597	1.582	3.182	3.391	73.22	26.215	2.871	0.166	1	10	1	1	1	2	1	1	5	1	4	2	2	26
128553706	1	0.245	0.107	0.375	-0.375	1.764	1.827	1.493	1.567	3.566	3.826	36	49.295	1.83	1.11	1	46	1	2	6	1	2	1	1	2	5	2	2	26
128553714	0.809	0.403	0.609	0.166	-0.192	1.274	2.254	1.343	1.486	2.369	4.477	45	51.962	1.748	1.372	1	16	1	1	1	1	1	1	1	2	7	1	1	42
128553851	1	0.274	0.267	0.375	-0.375	1.575	1.608	1.674	1.5	3.516	4.135	30	46.476	2.474	0.318	1	27	1	2	2	1	2	6	4	6	18	2	2	24
128553854	0.103	0.534	0.187	0.01	-0.295	1.075	1.8	1.874	1.5	2.686	3.601	56.462	44.501	2.78	0.287	1	47	1	5	6	1	2	1	1	3	7	2	2	39
128553912	1.227	0.23	0.18	0.418	-0.257	1.581	1.924	1.599	1.5	3.373	3.849	45	49.295	2.419	0.873	1	15	3	2	2	1	2	1	1	4	8	1	1	32
128553991	0.793	0.214	0.038	0.162	-0.304	1.421	1.427	1.214	1.389	2.463	2.661	45	49.295	2.018	0.663	1	34	5	1	2	1	2	1	1	4	9	2	2	30
128554082	1.539	0.176	0.4	0.173	-0.077	1.149	1.018	1.22	1.518	1.89	2.106	35.246	44.13	2.466	0.44	1	9	2	2	2	1	2	1	1	3	7	2	2	45
128554097	1	0.135	0.888	0.375	-0.375	2.268	2.268	1.613	1.387	4.193	4.193	67.05	35.554	2.892	0.119	1	24	1	3	2	4	2	4	1	4	10	2	2	64
128554126	1.068	0.259	0.224	0.375	-0.336	1.729	1.856	1.574	1.516	3.729	3.8	40.572	45.491	2.482	0.565	1	48	5	2	2	1	1	1	1	4	9	2	2	23
128554290	1.106		0.24	0.125	-0.13	1.336	1.47	0.877	1.366	1.562	2.745	22.5	45	1.366	1.255	0	34	3	3	4	3	2	1	4	3	7	2	2	40
128554292	0.829	0.152	0.024	0.153	-0.354	1.522	1.429	1.479	1.077	3.24	2.196	60.255	40.118	2.553	0.341	1	39	5	2	2	1	1	1	1	4	10	2	2	39
128554299	0.618	0.354	0.421	0.076	-0.166	1.272	1.241	1.471	1.431	2.508	2.534	45	49.295	2.476	0.781	1	48	2	5	2	1	2	1	1	2	5	2	2	28
128554303	0.519	0.43	0.233	0.112	-0.375	1.373	1.656	1.777	1.5	3.253	3.312	30	46.476	2.604	0.581	1	37	1	1	4	1	2	1	1	4	9	2	2	23
128554380	2.132	0.115	0.435	0.295	-0.058	1.61	1.699	1.408	2.018	3.44	4.573	54.839	40.034	2.496	0.522	1	45	2	1	6	1	2	1	1	3	7	2	2	41
128554385	0.346	0.491	0.258	0.032	-0.142	1.054	1.677	1.624	1.495	2.283	3.365	49.181	45.961	2.379	1.184	1	48	3	5	2	1	2	1	1	4	10	2	2	46
128554414	1.2	0.463	0.313	0.35	-0.205	1.383	1.656	1.479	1.519	2.814	3.337	30	46.476	2.598	0.602	1	42	4	2	7	2	2	1	1	2	5	2	2	34
128554450	0.678	0.293	-0.157	0.139	-0.431	1.341	1.465	1.415	1.14	2.922	2.232	61.452	32.26	2.483	0.562	1	17	1	6	1	5	2	1	1	2	4	1	1	69
128554473	0.724	0.377	0.233	0.197	-0.375	1.432	1.764	1.747	1.483	3.336	3.562	45	49.295	2.535	0.537	1	21	2	2	2	1	1	1	1	2	4	2	2	31
128554561	0.879	0.243	0.23	0.221	-0.192	1.338	1.67	1.433	1.517	2.591	3.528	58.046	37.857	2.512	0.211	1	8	4	2	2	1	1	1	1	4	10	1	1	33
128554619	0.718	0.421	0.236	0.119	-0.172	1.088	1.393	1.281	1.394	1.893	2.73	45.055	45	2.233	1.16	1	41	5	2	4	1	1	1	1	6	11	2	2	33
128554631	0.727	0.371		0.098	-0.25	1.129	1.283	1.528	0.757	2.46	1.295	64.079	40.896	2.537	0.251	0	18	4	2	2	1	1	1	2	4	9	2	2	48
128554642	0.552	0.344	0.266	0.107	-0.259	1.121	1.589	1.835	1.467	2.975	3.26	43.434	40.574	2.498	0.566	1	29	2	1	3	4	2	1	1	3	6	2	2	43
128554691		0.262		0.333		1.537		1.492		3.083		70.482	36.191	2.372	0.827	0	21	3	2	1	2	2	1	1	3	7	2	2	70
128554708	1.762	0.271	0.439	0.135	-0.056	1.486	1.428	1.489	1.638	3.001	3.1	28.012	36.754	2.464	0.557	1	44	3	6	6	1	2	1	1	2	5	2	2	29
128554740	1.24	0.222	0.309	0.347	-0.17	1.484	1.491	1.204	1.441	2.472	2.948	60	46.476	2.532	0.591	1	45	5	3	2	1	2	1	1	4	9	2	2	23
128554742	1.305	0.273	0.303	0.375	-0.193	1.795	1.783	1.501	1.475	3.715	3.587	60	46.476	2.619	0.4	1	20	6	2	2	1	1	1	4	4	10	2	2	23
128554800	0.744	0.417	0.229	0.111	-0.174	1.65	1.325	1.726	1.235	2.976	2.183	64.339	21.246	2.673	0.234	1	43	3	2	2	3	1	1	1	3	7	2	2	30
128554844	0.651	0.079	0.292	0.125	-0.132	0.614	1.153	0.483	1.361	0.402	2.196	35.551	44.105	2.271	0.493	1	11	2	6	1	1	2	1	1	3	7	2	2	30
128554867	0.609	0.476	0.618	0.059	-0.125	1.18	1.75	1.562	1.485	2.459	3.501	60	46.476	2.794	0.24	1	41	1	1	6	5	1	1	1	4	8	2	2	60
128554884	3.101	0.346	0.477	0.216	-0.038	1.571	1.128	1.534	1.5	3.194	2.256	52.423	44.26	2.914	0.131	1	47	1	3	4	1	2	1	1	2	5	2	2	40
128554942	1.225	0.235	-0.378	0.381	-0.474	1.702	1.432	1.574	0.912	3.261	1.741	72.484	21.26	2.838	0.209	1	42	6	2	2	5	2	6	1	6	11	2	2	47
128555088	0.868	0.398	0.544	0.163	-0.247	1.191	1.179	1.252	0.953	2.065	1.55	30	46.476	2.236	0.255	1	18	3	2	1	1	2	1	2	2	5	2	2	32
128555133	0.979	0.306	0.391	0.132	-0.126	1.148	1.448	1.452	1.528	2.34	2.981	63.355	41.767	2.747	0.424	1	28	4	1	2	1	2	1	1	7	18	2	2	23
128555138	0.351	0.374	0.4	0.05	-0.252	1.003	1.695	1.758	1.438	2.439	3.27	65.615	39.251	2.452	0.392	1	43	1	1	6	5	2	1	1	3	8	2	2	71
128555148	1.671	0.271	0.426	0.212	-0.089	1.552	1.608	1.497	1.524	3.108	3.242	51.829	44.41	2.493	0.778	1	47	3	2	6	1	2	1	1	2	5	2	2	23
128555164	0.895	0.435	0.216	0.343	-0.338	1.341	1.767	1.402	1.483	2.699	3.584	50.847	41.438	2.778	0.158	1	19	4	2	2	5	1	1	1	7	18	1	1	48
128555175	0.918	0.374	0.855	0.131	-0.125	0.87	2.214	1.504	1.5	1.79	4.427	60	46.476	2.736	0.416	1	47	6	2	2	1	1	1	1	4	10	2	2	23
128555292	0.954	0.083	0.169	0.296	-0.291	1.489	2.175	1.287	1.509	2.563	4.392	56.32	44.456	2.146	0.767	1	47	3	2	2	1	1	6	8	3	7	2	2	29
128555336	0.607	0.21	0.165	0.137	-0.3	1.201	1.785	1.318	1.513	2.215	3.605	55.5	44.244	2.362	0.771	1	47	1	5	7	3	2	1	1	2	5	2	2	62
128555359	1.115	0.335	0.508	0.125	-0.102	0.812	1.027	1.294	1.51	1.75	2.108	60	46.476	2.492	0.562	1	18	5	2	2	3	2	1	1	5	8	1	1	60
128555398	0.614	0.363	0.313	0.103	-0.247	1.113	1.26	1.567	1.284	2.402	2.223	51.368	44.56	2.443	0.526	1	16	5	2	2	1	1	1	1	6	18	1	2	32
128555643	0.646	-0.511	0.36	0.125	-0.233	1.306	1.224	0.806	1.953	1.399	3.702	36	49.295	1.951	1.056	1	45	6	2	2	1	2	1	1	6	11	2	2	48
128555753	0.911	0.455	0.243	0.2	-0.214	1.009	1.482	1.629	1.362	2.491	2.754	56.642	44.563	2.643	0.396	1	41	4	1	3	1	2	1	1	4	9	2	2	27
128556059	0.267	0.52	0.529	0.019	-0.125	1.155	2.28	1.565	1.502	2.4	4.561	54	49.295	2.385	1.19	1	50	2	1	2	5	2	1	1	5	14	2	2	30
128556102	0.791	0.306	0.258	0.253	-0.394	1.47	1.661	1.469	1.561	3.019	3.454	52.5	44.244	2.876	0.122	1	12	3	2	2	1	1	1	1	2	5	2	2	48
128556264	0.263	0.507	0.257	0.018	-0.132	1.221	1.439	1.729	1.547	2.789	3.031	63.528	35.871	2.6	0.262	1	47	4	5	2	1	1	1	5	6	13	2	2	23
128556291	0.606	0.415	0.223	0.116	-0.279	1.513	1.82	1.525	1.352	3.09	3.312	63.615	41.447	2.29	0.733	1	4	2	1	2	1	1	1	1	2	5	2	2	24
128556354	0.83	0.168	0.263	0.255	-0.39	1.986	1.663	1.56	1.522	4.131	3.363	18.68	36.039	2.79	0.323	1	19	2	2	7	1	2	1	3	2	5	2	2	31
128556466	0.821	0.231	0.465	0.205	-0.308	1.315	1.492	1.68	1.485	3.003	3.098	34.148	44.324	2.754	0.243	1	34	1	3	1	1	1	6	4	1	4	2	2	23
128556839	1.138	0.283	0.369	0.216	-0.17	1.576	1.484	1.62	1.45	3.427	3.074	42.227	40.481	2.614	0.32	1	46	1	1	1	1	1	1	1	3	8	2	2	34
128556848	0.921	0.455	0.331	0.098	-0.103	1.181	1.319	1.523	1.619	2.552	2.915	56.719	35.055	2.784	0.154	1	44	2	1	2	3	2	1	1	6	11	2	2	36
128557193	1.298	0.47	0.284	0.249	-0.132	1.336	1.771	1.356	1.505	2.469	3.567	36	49.295	2.09	1.299	1	33	2	3	2	4	2	1	4	3	7	2	2	45
128557553	1.751		0.39	0.125	-0.04	1.466		0.97		1.897		35.334	43.747	1.387	1.216	0	17	2	1	1	1	1	1	1	2	5	2	2	26
128557591	0.671	0.401	0.15	0.124	-0.255	1.365	1.852	1.728	1.455	3.219	3.631	49.247	45.991	2.204	1.13	1	54	3	2	1	1	1	1	2	4	9	1	2	36
128557600	126.346	0.416	0.596	0.107	0	1.175	0.93	1.276	1.608	1.983	1.996	60	46.476	2.674	0.451	1	47	5	2	6	1	1	1	1	5	9	2	2	27
128557857	0.795	0.275	0.475	0.158	-0.24	1.314	1.276	1.501	1.474	2.687	2.578	60	46.476	2.367	0.828	1	25	5	2	2	1	2	1	1	4	9	2	2	29
128558493	1.377	0.365	0.253	0.24	-0.133	1.334	1.4	1.494	1.275	2.827	2.408	54.196	44.093	2.481	0.36	1	39	1	3	1	2	2	1	1	2	5	2	2	34
128558497	1.078	0.331	0.458	0.081	-0.061	0.853	1.243	1.478	1.597	1.833	2.646	64.148	40.816	2.604	0.385	1	45	5	1	2	1	1	1	1	4	9	2	2	47
128558694	0.583	0.364	0.542	0.066	-0.158	1.185	0.984	1.579	1.454	2.509	2.137	48.629	46.012	2.771	0.257	1	46	3	3	6	5	1	1	1	6	11	2	2	26
128558757	0.66	0.273	0.316	0.186	-0.363	1.276	1.754	1.391	1.515	2.376	3.611	52.636	44.217	2.456	0.549	1	46	3	2	6	1	2	1	1	4	9	2	2	23
128558957		0.612	0.855	0		2.214		1.5		4.427		60	46.476	2.996	0.005	0	32	2	5	1	1	2	1	1	2	5	2	2	49
128559006	0.91	0.355	0.137	0.349	-0.49	1.612	1.604	1.48	1.488	3.322	3.183	60	46.476	2.371	0.412	1	44	5	2	2	1	2	6	7	2	5	2	2	23
128559195	2.142	0.264	0.34	0.382	-0.107	1.538	1.437	1.548	1.32	3.178	2.546	55.572	44.259	2.713	0.284	1	32	1	4	2	1	2	1	1	3	9	2	2	53
128559308		2.718	0.828									33.645	43.048	1.746	1.365	0	22	1	1	3	1	1	1	2	3	8	2	2	26
128559365	1.319	0.168	0.303	0.375	-0.237	1.656	1.38	1.5	1.462	3.312	2.897	30	46.476	2.162	0.811	1	50	2	2	1	1	2	1	1	3	6	2	2	23
128559426	0.443	0.363	0.341	0.069	-0.292	1.433	1.447	1.563	1.442	2.995	2.993	36.018	44.091	2.537	0.508	1	54	3	2	6	1	2	1	1	3	7	2	2	27
128559452	0.925	0.242	0.173	0.342	-0.299	1.37	1.774	1.276	1.496	2.331	3.541	45	49.295	2.4	0.742	1	18	1	1	1	1	2	1	1	3	6	2	2	56
128559761	1.088	0.14	0.215	0.28	-0.302	1.692	1.525	1.449	1.397	3.275	2.915	52.477	39.457	1.583	0.926	1	41	4	2	2	1	1	1	4	5	9	2	2	29
128559951	1.333	0.376	0.372	0.22	-0.13	1.418	1.406	1.5	1.485	2.835	2.844	30	46.476	2.599	0.452	1	51	1	3	6	2	2	1	1	2	5	2	2	30
128560009	1.009	0.302	0.44	0.129	-0.156	1.354	1.078	1.199	1.327	2.181	2.071	44.921	45	2.18	1.14	1	45	4	3	6	4	1	1	1	4	9	2	2	23
128560382	0.908	0.393	0.247	0.127	-0.159	1.307	1.592	1.508	1.375	2.711	2.918	56.22	44.425	2.649	0.385	1	38	3	1	2	5	1	1	1	3	6	2	2	61
128560441	1.01	0.278	0.612	0.375	-0.375	1.689	2.405	1.506	1.497	3.384	4.802	60	46.476	2.762	0.408	1	48	2	2	6	1	2	1	1	2	5	2	2	32
128560455	0.992	0.667	0.057	0.25	-0.151	1.243	1.618	0.728	1.172	1.206	2.533	30	46.476	2.069	0.666	1	51	1	7	6	1	2	1	1	3	6	2	2	37
128560545	0.05	0.558	0.511	0.003	-0.246	1.042	1.338	1.571	1.19	2.158	2.166	52.5	44.244	2.649	0.27	1	46	3	1	4	1	1	1	1	4	9	2	2	23
128560911	0.492	0.221	0.666	0.082	-0.244	0.769	0.556	0.779	1.686	0.801	1.414	60	46.476	2.063	0.782	1	32	7	2	2	1	1	1	1	4	9	2	2	48
128561059	0.217	0.506	0.255	0.024	-0.257	1.287	1.659	1.541	1.51	2.61	3.385	60	46.476	2.361	0.5	1	43	2	2	1	1	2	1	1	2	5	2	2	36
128561117	0.819	0.305	0.163	0.133	-0.182	1.546	1.935	1.449	1.497	3.018	3.913	47.877	45.457	2.091	1.154	1	46	5	2	3	1	2	1	1	6	11	1	2	47
128561429	0.872	0.442	0.989	0.089	-0.124	1.353		1.692		3.047		60	46.476	2.614	0.318	0	42	5	2	6	2	1	1	1	4	9	2	2	34
128561446	0.676	0.348	0.298	0.063	-0.136	1.283	1.636	1.343	1.502	2.303	3.316	46.981	40.427	2.223	0.713	1	26	4	1	2	3	2	1	1	4	9	2	2	48
128561874	1.174	0.609	0.373	0.375	-0.29	2.241	1.572	1.497	1.507	4.496	3.238	45	49.295	2.484	0.59	1	24	7	2	2	5	1	1	1	6	13	2	2	29
128561881	0.957	0.348	0.376	0.177	-0.183	1.639	1.435	1.128	1.568	2.453	3.452	34.749	44.197	2.414	0.433	1	48	1	1	1	5	2	1	1	3	7	2	2	51
128562063	0.93	0.032	0.451	0.14	-0.113	1.002	1.055	0.741	1.453	0.996	2.17	34.521	44.239	2.624	0.373	1	41	6	2	3	1	2	1	1	6	12	2	2	37
128562541	0	0.647	0.633	0	-0.192	1.397	1.499	3.796	1.445	7.068	3.073	36	49.295	2.405	1.185	1	44	2	2	6	1	2	1	1	3	8	1	2	26
128562694	0.699	0.577	0.628	0.184	-0.372	0.975	1.581	1.449	1.471	2.222	3.209	45	49.295	2.836	0.111	1	46	3	4	3	1	2	4	1	5	8	2	2	31
128563524	1.393	0.234	0.392	0.234	-0.127	1.556	1.418	1.514	1.49	3.166	2.857	41.964	40.575	2.684	0.454	1	40	4	2	2	1	2	1	1	3	7	2	2	26
128563621	0.616	0.412	0.158	0.078	-0.152	1.189	1.904	1.625	1.469	2.694	3.739	71.32	36.039	2.284	0.694	1	44	5	2	2	1	1	1	1	5	10	2	2	33
128563799	0.983	0.064	0.009	0.389	-0.392	1.505	1.691	1.296	1.3	3.993	2.93	67.781	28.164	2.386	0.531	1	37	6	2	2	3	2	6	1	4	9	2	2	50
128563875	1	0.322	0.855	0.375	-0.375	1.852	2.424	1.5	1.5	3.703	4.849	54	49.295	2.431	1.202	1	13	3	6	1	1	2	1	1	2	5	2	2	23
128564255	0.712	0.375	0.36	0.171	-0.337	1.483	1.618	1.527	1.479	3.002	3.274	52.742	44.198	2.736	0.312	1	26	2	1	7	5	2	4	1	4	10	2	2	63
128564285	1.688	0.347	0.276	0.174	-0.081	1.142	1.021	1.25	1.399	1.902	1.934	48.166	40.89	2.589	0.337	1	46	5	2	6	1	1	1	2	2	5	2	2	31
128564296	0.917	0.35	-0.124	0.272	-0.377	1.49	2.112	1.633	1.281	3.243	3.608	36	49.295	2.234	1.105	1	25	2	1	2	1	2	1	3	6	18	2	2	57
128564509	1.006	0.058	0.284	0.275	-0.297	1.571	1.52	1.276	1.383	2.69	3.348	44.456	40.276	2.153	0.907	1	36	3	3	2	2	1	1	1	3	6	2	2	23
128564647	0.635	0.255	0.345	0.142	-0.352	1.497	1.656	1.479	1.574	3.029	3.57	49.645	45.363	2.733	0.346	1	44	4	2	2	1	2	1	1	4	9	2	2	24
128564808	5.302	0.399	0.551	0.066	-0.006	1.141	1.31	1.438	2.052	2.201	3.585	60	46.476	2.211	0.417	1	48	1	2	6	1	2	1	1	3	6	2	2	31
128564960	2.046	0.353	3.279	0.246	-0.12	1.51		1.486		3.041		33.75	43.084	1.946	1.512	0	47	1	2	3	3	1	1	1	3	6	2	2	51
128567197	0.053	0.56	0.855	0.005	-0.375	1.3	2.424	1.544	1.5	2.672	4.849	60	46.476	2.927	0.102	1	45	1	5	6	1	2	1	1	2	5	2	2	23
128567460	0	0.629	0.182	0	-0.205	1.236	1.95	2.957	1.494	4.872	3.937	36	49.295	2.074	1.273	1	48	2	5	6	4	2	1	1	3	8	2	2	32
128567748	0.735	0.448	0.334	0.099	-0.158	1.066	1.279	1.724	1.16	2.583	2.01	54.625	44.117	2.379	0.43	1	28	3	2	2	1	2	1	1	5	8	2	2	54
128567761	0.725	0.319	0.277	0.218	-0.375	1.407	1.776	1.419	1.464	2.651	3.6	67.5	37.65	2.62	0.384	1	31	2	1	3	5	1	1	2	2	5	1	2	64
128567771	0.656	0.315	0.3	0.116	-0.184	1.416	1.561	1.077	1.471	2.001	3.204	56.081	39.766	2.405	0.358	1	46	4	2	6	4	1	1	1	6	11	2	2	29
128568513	0.8	0.465	0.431	0.098	-0.131	1.349	1.328	2.27	1.508	4.203	2.668	45	49.295	2.509	0.513	1	46	2	1	6	1	2	1	1	6	11	2	2	25
128569323	0.682		0.117	0.125	-0.267	2.114	1.495	1.429	1.438	4.027	2.946	15	36.742	2.178	0.749	0	30	1	1	6	1	2	1	1	1	1	2	2	47
128569538	0.942	0.395	0.412	0.226	-0.192	1.153	1.901	1.525	1.486	2.574	3.833	60	46.476	2.677	0.423	1	49	1	3	3	3	2	1	1	6	11	2	2	49
128569546	0.883	0.137	0.233	0.189	-0.317	1.773	1.758	1.332	1.492	3.196	3.707	26.481	41.563	2.46	0.599	1	45	4	2	1	3	2	1	1	3	9	2	2	46
128570654	1.166	0.232	0.41	0.138	-0.19	1.602	0.867	1.254	0.866	2.68	1.032	57.301	39.384	2.64	0.278	1	48	3	3	6	1	1	1	1	6	13	2	2	24
128570718	0.917	0.709	0.612	0.123	-0.125	1.241	2.214	4.336	1.5	7.6	4.427	45	51.962	1.943	1.507	1	42	1	2	7	1	2	1	1	2	5	2	2	39
128570968	1.036	0.35	0.308	0.137	-0.119	1.285	1.522	1.51	1.45	2.618	2.961	49.772	40.956	2.302	0.587	1	27	5	2	2	1	1	1	4	5	9	2	2	39
128572091	0.564	0.396	0.378	0.116	-0.343	1.286	1.438	1.748	1.497	3.02	3.081	37.364	44.217	2.752	0.163	1	41	3	2	2	1	2	1	1	3	6	2	2	35
128572221	1.281	0.602	0.342	0.121	-0.073	1.062	1.165	2.263	1.724	3.475	2.714	45	49.295	2.367	0.683	1	35	1	3	6	4	2	1	1	3	7	2	2	25
128572911	1	0.301	0.129	0.375	-0.375	1.743	1.974	1.529	1.512	3.549	4.016	41.117	45.838	2.524	0.766	1	33	2	2	6	1	2	1	1	3	7	1	1	44
128573550	0.824	0.276	0.12	0.127	-0.136	1.163	1.55	1.805	1.159	3.064	2.398	50.395	44.967	2.219	0.551	1	50	4	3	2	1	1	1	1	4	10	2	2	30
128573585	0.553	0.309	0.432	0.079	-0.098	0.917	1.648	0.963	1.305	1.176	2.862	64.871	24.99	1.919	1.055	1	35	4	2	4	3	1	1	1	7	18	2	2	42
128574721	0.534	0.416	0.45	0.121	-0.375	1.422	2.415	1.508	1.494	2.894	4.811	54	49.295	2.286	1.217	1	45	3	2	6	2	2	1	1	3	7	2	2	23
128574958	13.289	0.309	0.553	0.327	-0.006	1.623	1.389	1.514	2.216	3.432	4.104	60	46.476	2.429	0.539	1	36	5	2	2	1	1	1	1	2	5	1	2	29
128575555	0.568	0.324	0.281	0.088	-0.209	1.23	1.759	1.196	1.488	1.962	3.549	37.906	44.337	2.518	0.709	1	44	5	2	6	1	2	1	1	6	13	2	2	22
128576420	0.835		0.349	0.25	-0.375	2.329	2.006	1.51	1.466	4.69	4.248	15	36.742	2.834	0.077	0	21	3	1	2	5	2	1	1	3	7	2	2	64
128576598	0.745	0.363	0.45	0.15	-0.25	1.451	2.325	1.525	1.498	2.947	4.643	60	46.476	2.54	0.683	1	47	5	2	3	1	1	1	1	2	5	2	2	24
128576941	0.509	0.33	-0.602	0.074	-0.134		1.193		0.715		1.134	79.171	18.235	2.475	0.733	0	33	2	1	3	4	2	1	1	5	9	1	1	45
128577018	0.003	0.597		0	-0.125	0.742	2.214	2.533	1.5	2.521	4.427	54	49.295	2.402	1.186	0	45	2	1	1	1	1	1	1	2	5	2	2	35
128577138	4.727	0.261	0.518	0.158	-0.016	1.338	1.154	1.507	1.848	2.743	2.842	48.721	45.948	2.67	0.285	1	41	7	2	2	1	2	1	1	4	9	2	2	25
128577146	0.691	0.282	0.279	0.091	-0.171	0.739	1.125	1.192	0.863	1.256	1.301	59.952	39.131	2.739	0.213	1	29	2	1	2	2	1	1	1	4	8	2	2	26
128577828	0.78	0.282	0.338	0.131	-0.24	1.676	1.548	1.475	1.505	3.296	3.096	30	46.476	2.239	0.776	1	36	2	2	2	2	2	1	2	3	7	2	2	43
128577856	0.621	0.456	0.221	0.121	-0.264	1.462	1.752	1.516	1.5	2.977	3.546	53.946	44.091	2.789	0.262	1	34	5	2	2	1	1	1	1	7	17	2	2	25
128577970	0.594	0.352	0.273	0.121	-0.15	0.636	1.413	0.676	1.487	0.59	2.827	49.068	45.91	2.264	1.145	1	47	5	1	4	1	1	6	1	4	9	2	2	31
128578103	0.894	0.295	0.22	0.123	-0.197	1.319	0.953	1.369	1.066	2.461	1.362	50.031	41.136	2.228	1.094	1	31	5	1	2	2	1	1	1	6	14	1	1	57
128578381	1.013	0.303	0.298	0.124	-0.119	1.393	1.432	1.628	1.409	3.127	2.737	44.288	37.467	2.369	0.556	1	30	1	1	4	4	2	1	1	3	9	2	2	51
128578767	0.665	0.434	0.228	0.105	-0.215	1.534	1.665	1.496	1.538	3.071	3.414	46.91	40.853	2.598	0.506	1	35	4	5	2	1	2	1	1	4	8	2	2	25
128579122	0.935	0.444	0.375	0.072	-0.069	1.16	1.529	1.511	1.501	2.35	3.057	51.657	41.55	2.644	0.33	1	29	2	1	2	5	2	1	1	4	9	2	2	65
128579336	0.992	-0.104	0.248	0.302	-0.199	1.292	1.733	0.902	1.496	1.555	3.465	32.866	39.347	2.465	0.671	1	31	5	2	7	1	2	1	4	6	11	2	2	39
128579435	0.959	0.155	0.234	0.265	-0.255	1.335	1.681	1.411	1.55	3.261	3.541	55.885	39.963	2.816	0.083	1	45	4	2	6	1	1	1	1	5	10	2	2	23
128579698	1.067	0.365	0.318	0.155	-0.135	1.615	1.637	1.413	1.509	3.09	3.33	43.518	40.413	2.626	0.476	1	45	3	2	2	1	1	1	1	3	8	2	2	43
128579777	0.862	0.286	0.374	0.235	-0.3	1.438	1.655	1.56	1.453	2.996	3.413	45	49.295	2.435	0.551	1	42	4	2	3	1	2	1	1	4	10	2	2	23
128579811	0.474	-0.091	0.31	0.125	-0.163	0.518	1.98	0.37	1.515	0.256	4.078	45	51.962	1.33	1.222	1	39	2	5	6	3	2	1	1	1	3	2	2	50
128579941	1.271	0.271	0.367	0.376	-0.184	1.744	1.58	1.537	1.322	3.746	2.849	60	46.476	2.451	0.351	1	6	1	1	1	1	2	1	3	1	1	2	2	39
128580103	0.779		2.299	0.125	-0.123	0.8		0.494		0.527		22.5	45	1.481	1.176	0	42	4	2	4	1	1	1	1	6	18	2	2	23
128580246	1.166	0.17	0.156	0.369	-0.254	1.503	1.632	1.277	1.613	3.45	3.569	50.943	37.861	2.792	0.229	1	31	1	6	1	1	1	1	1	1	4	2	2	54
128580309	0.396	0.44	0.23	0.074	-0.375	1.361	1.781	1.767	1.521	3.204	3.593	38.483	44.508	2.753	0.235	1	40	3	2	2	1	2	1	1	3	6	2	2	23
128580460	0.844	0.418	0.372	0.22	-0.23	1.335	2.226	1.658	1.494	3.2	4.412	55.411	44.226	2.385	0.523	1	36	2	1	7	1	2	1	1	3	8	2	2	47
128580538	0.942	0.617	0.253	0.232	-0.165	1.225	1.549	1.114	1.372	1.915	2.917	45	49.295	1.75	0.615	1	29	5	2	2	2	1	1	1	4	8	2	2	46
128580724	1.223	0.334	0.855	0.375	-0.25	2.415	2.314	1.499	1.5	4.827	4.628	60	46.476	2.966	0.078	1	36	5	2	2	1	2	1	1	4	9	2	2	23
128580746	0.773	0.258	0.271	0.169	-0.262	1.533	1.735	1.458	1.523	2.995	3.632	45.031	41.046	2.434	0.559	1	48	1	1	7	3	2	1	1	3	7	2	2	58
128580842	2.186	0.183	0.379	0.366	-0.062	1.551	1.536	1.398	1.431	2.889	2.926	54.56	44.112	2.318	0.613	1	40	2	2	3	1	2	1	1	3	8	2	2	28
128581186	0.727	0.269	0.111	0.17	-0.318	1.533	1.582	1.471	1.424	3.023	3.028	44.478	40.257	2.557	0.619	1	30	1	2	1	2	2	1	1	3	6	2	2	57
128581262	0.828	0.448	0.086	0.357	-0.284	1.105	1.615	0.821	1.242	1.24	2.687	41.676	46.231	2.351	0.799	1	33	6	3	1	1	2	1	1	4	10	2	2	27
128581376	0.693	0.468	0.46	0.052	-0.083	1.131	1.282	1.544	1.776	2.324	3.036	54	49.295	2.104	1.069	1	39	6	2	2	1	2	1	4	6	17	2	2	25
128581405	0.563	0.277	0.313	0.116	-0.239	0.77	1.337	0.602	1.362	0.621	2.934	21.525	37.021	2.257	0.841	1	37	1	3	6	2	1	1	3	2	5	2	2	32
128581459	0.987	0.505	0.422	0.124	-0.121	0.944	1.145	1.436	1.476	1.87	2.305	45	49.295	2.578	0.375	1	49	5	2	6	3	2	1	1	6	12	2	2	26
128581484	1.238	0.198	0.354	0.343	-0.191	1.622	1.69	1.474	1.51	3.191	3.517	51.243	44.605	2.542	0.51	1	31	5	2	2	4	1	1	1	4	9	2	2	44
128581785	1.072	0.401	0.247	0.295	-0.234	1.385	1.791	1.371	1.561	3.225	3.773	56.445	44.496	2.703	0.257	1	22	2	2	3	1	2	6	1	3	8	2	2	45
128581904	1.048	0.287	0.148	0.373	-0.347	1.707	1.709	1.441	1.515	3.825	3.547	64.027	36.051	2.785	0.139	1	37	6	2	2	1	2	1	1	4	10	2	2	37
128581995	0.5	0.387	0.194	0.102	-0.325	1.159	1.597	1.629	1.494	2.545	3.204	47.866	41.557	2.819	0.227	1	46	2	1	6	4	2	1	1	6	11	2	2	39
128582383	0.644	0.459	0.356	0.046	-0.092	1.092	1.266	1.531	1.426	2.227	2.45	44.44	36.811	2.667	0.269	1	32	3	2	2	1	2	1	4	3	6	2	2	37
128582473	0.6	0.267	0.233	0.139	-0.375	1.468	1.743	1.761	1.471	3.487	3.549	35.015	44.157	2.608	0.491	1	44	5	2	1	1	2	1	1	2	5	1	1	23
128583084	0.545	0.452	0.311	0.101	-0.254	1.454	1.612	1.351	1.486	2.61	3.253	51.919	38.568	2.396	1.176	1	31	2	2	6	1	1	1	1	6	17	2	2	48
128583348	0.698	0.259	0.54	0.133	-0.297	1.689	1.321	1.493	1.522	3.398	2.908	60	46.476	2.709	0.383	1	42	1	2	2	4	1	1	1	6	18	2	2	26
128583633	1.326	0.324	0.542	0.329	-0.212	1.493	1.013	1.631	1.492	3.247	2.135	36	49.295	2.31	1.15	1	47	2	2	6	1	2	1	1	2	5	2	2	34
128583748	1.544	0.336	0.502	0.268	-0.124	1.357	1.195	1.523	1.546	2.763	2.506	60	46.476	2.769	0.286	1	39	2	6	1	1	1	1	1	3	9	2	2	34
128584066	0.896	0.38	0.343	0.088	-0.128	1.69	1.482	1.631	1.522	3.672	3.049	49.014	45.751	2.294	0.643	1	5	1	2	1	5	2	1	1	1	4	2	2	65
128584194	1.005	0.291	0.228	0.375	-0.375	1.576	1.601	1.67	1.35	3.51	3.566	39.28	44.817	2.903	0.103	1	38	5	2	2	5	2	1	1	2	5	2	2	71
128584449	0.747	0.118	0.318	0.242	-0.322	1.016	1.51	1.435	1.532	2.291	3.083	48.23	46.3	2.762	0.193	1	35	5	2	2	1	1	1	1	4	9	2	2	28
128584732	0.307	0.493	0.855	0.026	-0.125	0.711	2.214	1.208	1.5	1.153	4.427	60	46.476	2.819	0.295	1	41	2	2	3	1	2	1	1	3	8	2	2	26
128584792			0.299		-0.125		0.949		1.528		2.497	15	36.742	2.228	0.829	0	40	5	2	2	1	1	6	4	6	15	2	2	53
128584797	1.502		0.252	0.163	-0.151	1.106	1.946	0.54	1.525	0.791	3.933	18	40.249	1.516	1.167	0	43	2	2	4	5	1	6	8	6	17	2	2	31
128585020	1.044	0.183	0.244	0.311	-0.253	1.607	1.658	1.455	1.556	3.337	3.509	61.584	32.074	2.8	0.163	1	42	6	2	2	1	1	1	1	4	9	1	1	30
128585177	0.465	0.458	0.318	0.04	-0.128	1.286	1.46	1.541	1.382	2.639	2.754	58.522	37.634	2.812	0.142	1	31	2	5	1	1	1	1	1	2	5	2	2	38
128585877	0.535	0.498	0.121	0.124	-0.375	1.294	1.818	1.503	1.45	2.662	3.704	56.385	44.476	2.809	0.168	1	37	1	1	6	5	2	1	3	2	5	2	2	60
128585901	0.561	0.473	0.14	0.118	-0.298	1.224	1.273	1.635	1.5	2.801	3.787	40.533	45.467	2.545	0.307	1	38	2	2	7	1	2	1	1	2	6	2	2	42
128585994	1.543	0.309	0.437	0.137	-0.072	1.586	1.142	1.552	1.511	3.266	2.305	44.277	38.355	2.84	0.154	1	30	1	3	2	4	2	1	1	3	8	2	2	45
128586241	0.372	0.448	0.294	0.073	-0.426	1.195	1.912	1.615	1.47	2.564	3.748	60	46.476	2.625	0.406	1	43	2	6	6	1	2	6	1	2	5	2	2	26
128587207	0.533	0.318	0.246	0.081	-0.227	1.228	1.286	1.187	1.407	1.943	2.662	34.36	43.313	1.622	1.376	1	46	4	6	6	1	2	1	1	4	10	2	2	32
128587526	0.954	-0.272	0.4	0.168	-0.25	1.585	1.713	1.024	1.423	2.167	3.269	45	49.295	2.127	0.548	1	46	4	1	2	1	1	1	1	6	11	2	2	23
128587691	0.951	0.353	0.214	0.156	-0.145	1.042	1.474	1.294	1.221	1.804	2.418	50.435	41.475	2.746	0.203	1	47	3	3	3	1	1	1	1	6	15	2	2	29
128587851	0.838	0.324	0.412	0.216	-0.345	1.616	1.504	1.527	1.482	3.258	3.074	51.022	44.69	2.668	0.545	1	44	1	2	1	1	2	1	1	4	9	2	2	29
128587995	0.538	0.438	0.22	0.157	-0.375	0.938	1.701	1.297	1.352	1.814	3.246	45	49.295	2.41	0.369	1	44	2	2	3	1	2	1	1	4	9	2	2	30
128588046	0.373	0.477	0.544	0.067	-0.374	1.283	2.079	1.502	1.479	2.568	4.128	60	46.476	2.779	0.197	1	34	3	2	2	1	2	1	1	2	5	1	2	35
128588460	1.571	0.267	0.368	0.152	-0.073	1.398	1.515	1.406	1.5	2.638	3.03	52.094	44.337	2.339	0.721	1	47	1	5	6	1	2	1	1	2	5	2	2	22
128588662	0.249	0.443	0.175	0.037	-0.325	1.267	2.193	2.078	1.51	3.559	4.408	55.482	44.24	2.434	0.489	1	45	3	2	6	1	2	1	1	3	7	2	2	37
128588893	0.923	0.445	0.253	0.151	-0.134	0.998	1.572	1.431	1.373	2.078	2.9	56.302	44.45	2.498	0.487	1	46	2	6	6	2	2	1	1	4	9	2	2	33
128589042	0.797	0.277	0.314	0.092	-0.111	0.828	0.939	1.455	0.786	1.732	0.99	58.656	38.411	2.286	0.673	1	48	2	2	3	1	1	1	8	4	9	2	2	29
128589067	1.134	0.218	0.344	0.338	-0.248	1.791	1.562	1.491	1.614	3.639	3.498	39.61	41.392	2.733	0.19	1	37	3	3	4	3	2	1	3	4	9	1	2	40
128589069	1	0	0.139	0.375	-0.375	1.714	1.774	1.178	1.466	2.704	3.611	30	46.476	2.054	0.904	1	3	4	6	6	1	2	1	2	2	5	2	2	23
128589378	1.426	0.216	0.128	0.377	-0.127	1.765	1.615	1.444	1.338	3.808	2.894	67.5	37.65	2.595	0.402	1	29	2	4	1	3	2	1	1	2	5	2	2	59
128589385	0.56	0.401	0.83	0.093	-0.189	0.818	1.078	1.107	1.582	1.209	2.634	60	46.476	2.653	0.237	1	44	4	2	6	1	2	1	1	6	13	2	2	49
128589439	2.145	0.366	0.487	0.212	-0.062	1.37	1.363	1.542	1.5	2.818	2.725	60	46.476	2.614	0.379	1	43	3	3	2	1	1	1	1	4	8	2	2	23
128589553	0.966	0.363	0.488	0.112	-0.124	1.433	1.263	1.549	1.7	3.053	3.012	45	49.295	2.317	0.678	1	48	5	2	2	1	2	1	1	6	16	1	1	27
128589565	0.999	0.08	0.988	0.383	-0.375	1.688	1.864	1.519	1.092	3.47	2.714	64.428	40.498	2.333	0.259	1	42	2	1	3	1	2	1	1	3	7	2	2	37
128589566	1.122	-0.347	0.279	0.366	-0.133	1.176	1.808	0.686	1.526	1.075	3.691	45	49.295	1.814	1.037	1	40	2	2	2	1	2	1	2	4	9	2	2	29
128589641	0.857	0.259	0.192	0.136	-0.256	1.665	1.567	1.322	1.594	2.94	3.429	31.245	39.876	2.149	0.777	1	8	3	1	2	4	1	1	6	3	7	2	2	62
128589655	0.908	-0.036	0.298	0.127	-0.124	1.201	1.182	0.856	1.546	1.379	2.492	49.029	41.54	2.745	0.277	1	18	2	6	2	4	1	2	2	2	5	2	2	33
128589741	0.809	0.263	0.636	0.157	-0.247	1.428	1.445	1.494	1.278	2.899	2.508	56.321	39.543	2.588	0.255	1	45	5	2	2	1	1	1	1	5	10	2	2	35
128589744	0.905	0.263	0.204	0.169	-0.26	1.348	1.321	1.443	1.468	2.874	2.793	58.2	29.08	2.682	0.206	1	41	5	2	6	3	1	1	1	4	9	2	2	48
128590296	0.524	0.391	0.148	0.057	-0.364	1.499	1.398	1.353	1.288	2.7	2.416	35.769	44.094	2.051	0.699	1	34	1	1	6	4	1	1	1	3	9	2	2	49
128590468	1.037	0.855	0.254	0.375	-0.348	2.424	1.65	1.5	1.54	4.849	3.377	30	46.476	2.562	0.621	1	45	2	2	6	1	2	1	1	4	9	2	2	23
128590490	0.874	0.232	0.359	0.195	-0.209	1.259	2.007	1.53	1.435	2.628	3.907	60	46.476	2.438	0.747	1	48	3	2	6	1	2	1	1	4	9	2	1	25
128590597	1.152	0.202	0.561	0.409	-0.299	1.635	1.754	1.526	1.453	3.327	3.512	60	46.476	2.543	0.6	1	44	3	1	3	4	1	1	1	6	11	1	1	58
128591011		0.36		0.053		1.025		1.068		1.46		75	36.742	1.718	0.479	0	7	2	1	7	3	2	1	7	4	10	2	2	59
128591316	4.48611e+17	0.458	0.653	0.048	0	1.257	0.479	2.115	1.902	3.551	1.215	60	46.476	2.618	0.375	0	48	6	2	2	1	1	1	1	6	18	2	2	23
128591341	1.108	0.285	0.13	0.212	-0.151	1.114	1.246	1.25	1.419	1.856	2.527	30	46.476	2.311	0.814	1	45	2	2	6	1	2	1	1	4	9	2	2	51
128591505	0.208	0.502	0.017	0.019	-0.188	1.319	1.59	1.84	1.148	3.237	2.459	36	49.295	1.49	1.057	1	4	2	6	4	3	2	4	3	3	9	2	2	52
128591711	0.396	0.507	0.612	0.032	-0.125	1.113	2.214	1.638	1.5	2.43	4.427	60	46.476	2.829	0.189	1	47	3	2	3	1	2	1	2	4	9	2	2	30
128591736	0.391	0.411	0.216	0.054	-0.304	1.495	1.792	1.458	1.499	2.877	3.67	46.22	41.287	2.306	0.669	1	43	3	2	3	4	2	1	1	3	7	2	2	55
128592061	1.036	0.294	0.365	0.118	-0.18	1.605	1.281	1.428	1.112	3.059	2.016	37.617	38.36	1.481	0.995	1	6	1	1	6	3	1	1	1	2	5	1	2	45
128592222	0.612	0.406	0.376	0.115	-0.283	1.24	1.423	1.496	1.465	2.564	2.886	52.431	44.258	2.688	0.369	1	42	2	2	1	4	2	6	1	3	8	2	2	48
128592230	1.374	0.359	0.447	0.205	-0.164	1.468	1.138	1.717	1.258	3.361	1.959	46.239	45.085	2.008	1.031	1	5	2	6	3	1	2	1	1	2	5	2	2	45
128592958	1.434	0.346	0.433	0.135	-0.076	1.401	1.111	1.574	1.539	2.951	2.31	35.925	44.091	2.531	0.457	1	46	2	2	3	1	2	1	1	6	11	2	2	28
128592972	0.992	0.332	0.335	0.25	-0.25	2.34	2.383	1.492	1.502	4.649	4.768	60	46.476	2.9	0.102	1	15	1	1	2	1	2	6	2	3	7	1	2	42
128592980	0.719	0.433	0.182	0.127	-0.235	1.361	1.401	1.519	1.497	2.754	2.901	42.007	46.481	2.511	0.768	1	47	5	2	6	4	2	1	1	3	6	2	2	62
128593063	0.887	0.538	0.422	0.124	-0.122	0.827	1.266	1.54	1.552	1.754	2.695	30	46.476	2.714	0.385	1	43	6	2	1	3	2	1	1	4	9	1	1	39
128593253	0.869	0.371	0.175	0.227	-0.297	1.534	1.92	1.543	1.535	3.144	3.917	56.179	44.413	2.848	0.196	1	7	2	1	2	1	2	1	1	2	5	2	2	23
128593478	0.878	0.475	0.48	0.115	-0.125	1.119	1.399	1.499	1.49	2.29	2.876	45	49.295	2.681	0.39	1	51	2	2	2	1	1	1	1	3	7	2	2	31
128593537	0.069	0.547	0.284	0.004	-0.16	1.105	2.031	2.108	1.497	3.118	4.085	56.404	44.482	2.68	0.38	1	4	2	6	7	1	2	6	1	2	6	1	1	26
128593930	1.059	0.132	0.218	0.375	-0.372	1.737	1.622	1.406	1.518	3.71	3.384	58.416	38.837	2.781	0.227	1	20	5	1	2	4	1	6	1	4	10	2	2	50
128595280	1.547	0.346	0.368	0.125	-0.047	1.305	2.172	1.138	3.297	1.984	9.64	47.184	40.631	2.396	0.48	1	48	1	1	6	2	1	1	1	3	7	2	2	26
128595456	0.116	0.549	0.855	0.005	-0.125	1.372	2.214	1.55	1.5	2.804	4.427	54	49.295	2.119	1.136	1	48	4	2	6	1	1	1	1	6	13	2	2	33
128595861		0.115		0.269		1.664	1.317	1.35	4.248	3.034	7.458	54	49.295	1.912	1.193	0	31	1	1	1	1	1	1	2	3	7	2	2	26
128595906	1.008	0.275	0.353	0.251	-0.253	1.905	1.513	1.498	1.5	3.844	3.026	45	49.295	2.716	0.286	1	37	4	2	2	1	1	1	1	2	6	2	2	23
128596051	1.149	0.232	0.391	0.179	-0.126	1.336	1.384	1.399	1.534	2.536	2.868	49.263	45.592	2.246	0.657	1	32	3	6	7	4	2	1	1	3	9	2	2	34
128596485	0.633	0.376	0.267	0.161	-0.376	1.401	1.724	1.529	1.488	2.863	3.505	52.5	44.244	2.723	0.449	1	47	6	2	6	1	1	1	1	7	15	2	2	23
128596555	1.13	0.309	0.366	0.101	-0.097	1.287		1.333		2.363		59.783	27.823	2.408	0.697	0	5	5	1	2	1	1	1	2	4	9	1	2	41
128596594	1.466	0.183	0.363	0.275	-0.108	1.272	1.343	1.036	1.405	1.821	2.572	33.613	33.433	2.315	0.791	1	47	3	2	6	3	1	1	1	4	9	2	2	26
128596792	0.139	0.54	0.979	0.006	-0.123	1.378		1.627		2.955		45	49.295	2.431	0.316	0	47	5	2	2	1	2	1	1	6	18	2	2	32
128597133	1	0.165	0.237	0.375	-0.375	1.627	1.638	1.512	1.485	3.282	3.31	31.101	25.15	2.834	0.165	1	32	2	1	7	1	2	5	1	1	5	1	1	71
128598080	0.749	0.337	0.375	0.104	-0.228	1.179	1.004	1.434	0.786	2.339	1.251	34.977	34.777	2.23	0.386	1	31	1	1	4	3	2	1	1	3	9	2	2	37
128599161	0.645	0.378	0.343	0.112	-0.247	1.379	1.506	1.703	1.482	3.182	3.046	51.404	44.547	2.567	0.542	1	36	3	2	7	1	2	1	1	2	5	2	2	47
128599247	1.021	0.55	0.181	0.214	-0.151	0.965	1.524	1.51	1.48	2.115	3.068	49.461	46.093	2.277	1.157	1	30	4	2	2	1	2	1	1	2	5	2	2	23
128599444	0.787	0.456	0.14	0.19	-0.242	0.765	1.238	1.192	1.006	1.399	1.66	60	46.476	2.367	0.596	1	31	3	2	2	4	2	1	3	4	9	2	2	53
128599587	1.197	0.107	0.285	0.375	-0.257	1.92	1.984	1.531	1.505	3.984	4.011	41.74	46.279	2.49	0.742	1	37	2	3	6	1	2	1	1	4	9	2	2	23
128600707	0	0.641	0.465	0	-0.113	6.308	1.113	20.057	1.554	168.691	2.37	36	49.295	2.082	1.064	0	36	4	2	4	1	2	1	1	3	6	2	2	63
128601208	0.958	0.349	-0.234	0.204	-0.317		1.051		0.669		1.404	43.6	24.122	2.43	0.23	0	31	1	2	3	5	1	2	1	4	8	1	2	57
128601742	1.565	0.39	0.397	0.09	-0.047	1.235	1.178	1.586	1.519	2.631	2.368	35.477	44.109	2.505	0.751	1	37	4	2	3	1	2	1	1	3	7	1	2	46
128601786	0.862	0.439	0.41	0.112	-0.167	1.553	1.336	1.572	1.436	3.278	2.831	37.5	44.244	2.541	0.558	1	34	4	1	2	2	1	1	2	6	11	2	2	52
128601901	0.81	0.333	0.23	0.249	-0.375	1.535	1.855	1.546	1.497	3.219	3.788	30	46.476	2.489	0.586	1	33	6	2	2	1	2	1	1	6	11	1	1	34
128601905	1.038	0.395	0.041	0.173	-0.156	1.279	1.541	1.679	1.382	2.869	2.892	56.298	44.449	2.844	0.106	1	38	1	5	6	1	2	6	1	1	4	2	2	24
128603340	0.86	0.386	0.328	0.125	-0.139	1.024	1.244	1.304	1.499	1.827	2.567	35.436	40.332	2.727	0.307	1	34	5	2	2	1	2	1	1	6	13	2	2	49
128603666	3.196		0.369	0.292	-0.073	1.395	1.546	0.777	1.549	1.444	3.167	7.5	18.371	2.575	0.602	0	35	1	1	1	1	2	1	1	4	10	2	2	26
128604866	0.648	0.391	0.155	0.126	-0.258	1.204	1.753	1.5	1.545	2.51	3.634	56.668	44.572	2.809	0.23	1	33	4	2	1	3	2	1	1	6	11	2	2	24
128604984	1.339	0.166	0.241	0.332	-0.152	1.502	1.823	1.36	1.531	2.728	3.745	50.83	41.364	2.457	0.487	1	36	2	2	6	2	2	1	1	2	6	2	2	55
128605391			0.146		-0.375		1.693		1.42		3.567	6.509	15.943	2.602	0.698	0	30	1	1	1	1	1	1	1	3	9	2	2	23
128605396	0.498	0.308		0.119	-0.139		0.775		0.423		0.434	85.798	10.294	2.201	0.49	0	6	1	1	4	1	1	1	1	2	4	2	2	68
128605542	1.031	0.313	0.238	0.094	-0.127	1.222	0.865	2.129	0.664	3.775	0.775	45.584	37.336	2.606	0.262	1	9	3	1	2	2	1	1	4	4	9	2	2	49
128606184	0.664	0.256	0.287	0.13	-0.261	1.434	1.682	1.481	1.471	2.879	3.421	37.5	44.244	2.569	0.818	1	29	1	6	1	1	2	1	1	3	6	2	2	65
128606294	1.013	-0.208	0.165	0.146	-0.153	1.517	1.771	1.004	1.502	2.027	3.572	45	49.295	2.097	0.912	1	34	3	2	2	1	2	1	1	3	6	1	1	32
128606679	0.747	0.364	0.643	0.075	-0.164	2.173	0.693	3.391	1.523	9.876	1.635	54	49.295	1.96	1.133	1	35	3	2	2	3	1	1	1	4	10	2	2	50
128617020	1.083	0.348	0.409	0.175	-0.16	1.365	1.175	1.541	1.396	2.997	2.485	40.797	41.024	2.532	0.258	1	34	1	2	2	1	2	1	1	6	13	2	2	25
128619573	0.902	0.326	0.274	0.306	-0.375	1.523	1.575	1.646	1.674	3.34	3.516	60	46.476	2.629	0.27	1	38	3	2	2	1	2	1	2	6	12	2	2	26
128620566	1.054	0.142	0.189	0.333	-0.337	1.747	1.467	1.566	1.427	3.847	3.035	40.695	41.716	2.261	0.628	1	31	2	6	1	1	2	6	1	6	11	2	2	48
128621316	0.528	0.432		0.126	-0.375	1.175	1.39	1.832	0.73	1.784	1.353	86.44	8.721	2.867	0.119	0	29	5	2	2	4	1	1	1	6	16	1	2	48
128626237	0.64	0.623	0.334	0.125	-0.273	1.605	1.462	1.542	1.516	3.326	2.954	30	46.476	2.644	0.407	1	32	2	4	2	1	2	1	1	3	7	1	2	33
128641239	0.306	0.48	0.182	0.026	-0.162	1.47	1.62	1.669	1.465	3.255	3.251	41.678	46.233	2.349	0.681	1	2	5	1	1	5	2	1	4	3	6	2	2	56
128641290	0.994	0.109	0.277	0.382	-0.375	1.701	1.715	1.58	1.479	3.614	3.467	52.5	44.244	2.564	0.773	1	29	3	3	2	1	1	1	1	4	9	2	2	23
128646616	1.234		0.418	0.25	-0.138	0.926	1.117	0.487	1.509	0.602	2.034	10.671	11.689	2.797	0.087	0	8	4	1	1	4	1	6	1	6	17	1	2	47
128649825	1.343	0.403	0.383	0.247	-0.111	1.276	1.393	1.556	1.115	3.332	2.083	65.608	35.244	2.501	0.214	1	34	2	2	2	4	2	1	1	3	6	2	2	25
128653379	1.411	0.308	0.49	0.109	-0.059	1.091	1.38	1.46	1.5	2.222	2.76	60	46.476	2.262	1.012	1	35	2	3	1	2	2	1	1	3	6	2	2	60
128660260	1	0.106	0.232	0.375	-0.375	1.684	1.737	1.601	1.402	3.63	3.732	42.125	41.624	2.742	0.265	1	51	1	5	6	1	2	1	1	2	5	2	2	23
128660432	0.977	0.255	0.149	0.298	-0.267	1.373	1.69	1.471	1.535	2.707	3.497	48.091	41.823	2.738	0.213	1	51	5	2	6	1	1	1	1	3	7	2	2	23
128660639	0.728	0.4	0.335	0.066	-0.102	1.084	1.671	1.238	1.503	1.791	3.34	49.434	40.844	2.416	0.524	1	50	6	2	6	1	2	1	1	6	18	2	2	28
128660751	0.182	0.494	0.529	0.011	-0.125		2.28		1.502		4.561	60	46.476	2.5	0.576	0	53	5	2	6	1	1	1	1	4	9	2	2	23
128661637	0.688	0.332	0.275	0.108	-0.212	1.015	1.323	1.334	1.439	2.013	2.666	52.31	36.884	2.591	0.386	1	27	3	1	2	1	1	1	4	4	9	2	2	37
128661979	1.322	0.58	0.48	0.121	-0.076	1.02	1.804	1.706	1.5	2.395	3.607	45	49.295	2.889	0.111	1	54	3	2	6	2	2	6	1	4	10	2	2	36
128685887	1.015	0.501	0.206	0.362	-0.301	1.34	2.417	1.412	1.498	2.77	4.819	60	46.476	2.873	0.129	1	54	3	2	3	2	1	1	1	7	18	2	2	39
128685915	1.077	0.26	0.327	0.154	-0.113	1.255	1.385	1.413	1.513	2.389	2.886	29.784	38.461	2.279	0.743	1	19	2	2	1	1	2	1	1	4	10	2	2	30
128685941	0.559	0.479	0.406	0.037	-0.085	1.064	1.415	1.558	1.519	2.221	2.861	53.672	44.098	2.771	0.342	1	52	3	1	6	1	2	1	1	3	6	2	2	51
128685943	0.564	0.311	0.182	0.122	-0.349	1.701	1.695	1.527	1.497	3.481	3.395	41.949	40.577	2.479	0.73	1	50	2	3	6	1	2	1	1	3	7	2	2	23
128685944	1.328	0.212	0.855	0.37	-0.169	1.397	2.301	1.379	1.5	2.57	4.601	60	46.476	2.573	0.408	1	49	5	2	6	1	1	1	1	3	6	2	2	23
128685949	0.609	0.363	0.333	0.052	-0.102	1.165	1.456	1.893	1.478	2.977	2.897	49.023	41.182	2.501	0.603	1	53	5	2	4	1	1	1	1	7	18	2	2	31
128685981		0.158		0.299		1.82		1.522		3.694		44.719	45.003	0.865	1.12	0	15	1	1	4	1	2	1	1	3	7	1	2	74
128686032	1.125	0.274	0.34	0.236	-0.162	1.276	1.413	1.318	1.124	2.381	2.126	45.837	41.51	2.439	0.475	1	50	5	2	2	1	1	1	1	6	11	2	2	26
128686036	0.706	0.352	0.216	0.128	-0.257	1.346	1.091	1.471	1.392	2.64	2.311	31.935	38.576	2.685	0.363	1	54	4	2	6	1	1	1	1	6	12	2	2	25
128686052	0.828	0.654		0.104	-0.125	0.815	2.499	1.799	1.338	2.003	4.441	60	46.476	2.816	0.294	0	54	5	2	6	2	1	1	7	4	10	2	2	25
128686058	1.93	-0.041	0.432	0.63	-0.084	1.582	1.297	1.004	1.781	2.117	3.089	30	46.476	2.542	0.361	1	21	3	3	3	1	2	1	2	1	2	2	2	38
128686070	0.622	0.455	0.48	0.076	-0.169	1.331	2.016	1.517	1.381	2.681	3.724	54	49.295	2.285	1.157	1	50	3	2	6	1	2	1	1	4	10	2	2	36
128686089	1.254	0.32	0.476	0.225	-0.164	1.503	1.419	1.504	1.543	3.006	2.984	43.985	40.343	2.538	0.395	1	48	3	3	6	1	1	1	1	3	7	2	2	23
128686123	3.46	0.516	0.512	0.089	-0.014	0.968	0.65	3.615	1.139	5.209	0.987	60	46.476	2.569	0.406	1	25	2	3	1	4	2	1	1	3	8	1	1	74
128686144	0.471	0.437	0.338	0.038	-0.113	1.062	1.689	1.321	1.506	1.871	3.408	41.533	40	2.03	1.118	1	53	3	2	4	1	2	1	1	6	14	2	2	36
128686152	0.007	0.589	0.372	0	-0.152	0.73	1.915	1.694	1.5	1.642	3.829	45	49.295	2.577	0.788	1	46	1	3	6	4	2	1	1	3	8	2	2	56
128686157	0.526	0.349	0.304	0.071	-0.17		1.908		1.491		3.853	45	49.295	2.552	0.776	0	48	2	2	6	3	2	1	1	3	7	2	2	38
128686189	1.046	0.359	0.364	0.077	-0.066	1.001	1.388	1.393	1.631	2.168	3.035	62.712	33.545	2.771	0.299	1	49	4	2	2	2	1	1	1	6	11	2	2	31
128686238	1.148	0.263	0.234	0.362	-0.199	1.62	1.516	2.276	1.277	6.951	2.291	40.193	21.839	2.339	0.314	1	8	1	1	1	4	2	1	6	1	3	2	2	56
128686240	0.72	0.399	0.412	0.111	-0.169	1.109	1.688	1.624	1.518	2.406	3.493	60	46.476	2.61	0.342	1	54	3	2	6	1	1	1	1	3	7	2	2	29
128686308	2.642	0.254	0.349	0.376	-0.074	1.871	0.84	1.397	1.842	3.521	2.16	30	46.476	2.518	0.764	1	53	3	1	6	4	2	6	1	3	8	2	2	43
128686351		0.674	0.345		-0.114	4.488	0.692	16.277	3.033	97.401	3.484	56.458	44.5	2.841	0.098	0	52	1	3	6	2	2	1	1	6	11	2	2	34
128686405	7.383	0.406	0.555	0.087	-0.005	0.832	0.752	1.1	1.809	1.218	1.813	60	46.476	2.718	0.362	1	51	4	1	2	1	1	1	1	4	10	2	2	32
128686418	1.237	0.559	0.388	0.124	-0.231	1.683	1.54	1.339	1.512	3.018	3.333	22.894	34.896	2.225	0.737	1	47	1	6	7	2	2	1	1	7	11	2	2	46
128686523	0.723	0.328	0.175	0.171	-0.294	1.462	1.622	1.539	1.492	3.033	3.251	52.439	36.35	2.842	0.16	1	54	2	2	6	3	2	1	1	4	9	2	2	35
128686546	0.466	0.464	0.581	0.03	-0.094	1.322	1.409	2.027	1.388	3.609	2.586	43.669	40.336	2.553	0.288	1	52	2	2	6	1	1	1	1	5	11	2	2	66
128686588	0.603	0.616	0.335	0.105	-0.242	0.705	1.253	1.699	1.324	1.742	2.211	60	46.476	2.812	0.176	1	54	6	2	6	1	2	1	1	6	13	2	2	23
128686636	1.102	0.31	0.379	0.375	-0.346	2.022	1.459	1.512	1.444	4.115	3.006	30	46.476	2.473	0.392	1	53	2	2	6	1	2	1	1	2	5	2	2	42
128686717	0.851	0.298		0.116	-0.125		1.455		0.962		1.867	78.628	27.857	2.484	0.468	0	21	4	2	1	1	1	1	2	7	11	2	2	36
128686730	3.279	0.509	0.498	0.116	-0.02	1.124	0.809	1.84	1.48	2.841	1.611	45	49.295	2.596	0.398	1	54	3	2	6	1	2	1	1	6	11	2	2	31
128686738	1.263	0.506	0.322	0.123	-0.125	0.672	0.617	1.218	0.5	1.198	0.411	60	46.476	2.784	0.201	1	53	3	2	6	1	2	1	1	6	18	2	2	23
128686754	0.731	0.372	-0.436	0.081	-0.13	1.158	1.352	1.463	0.798	2.525	1.433	63.787	30.267	2.468	0.516	1	51	6	2	6	1	1	1	1	3	6	2	2	47
128686834	1.273	0.25	0.435	0.201	-0.163	1.696	1.232	1.546	1.326	3.49	2.267	64.195	40.762	2.758	0.225	1	24	6	2	2	3	1	1	1	6	18	1	1	34
128687221	1.116	0.228	0.176	0.212	-0.149	1.602	1.495	1.503	1.474	3.217	3.031	37.5	44.244	2.41	0.616	1	45	2	3	6	1	2	1	1	6	11	2	2	35
128687674	0.519	0.397	0.631	0.128	-0.372	0.998	1.577	1.386	1.445	1.849	3.113	60	46.476	2.727	0.271	1	46	4	2	6	1	2	1	1	3	6	2	2	36
128688177	1.594	0.667	0.449	0.092	-0.046	4.749	1.309	8.238	1.371	52.38	2.346	22.5	37.65	2.289	0.57	1	28	6	2	2	4	1	6	3	6	18	1	1	50
128688476	1.328	0.312	0.336	0.206	-0.111	1.088	1.468	1.373	1.173	2.009	2.29	48.837	41.315	2.793	0.124	1	19	5	1	2	1	1	1	1	4	10	2	2	23
128688525	1.615	0.256	0.218	0.369	-0.131	1.428	1.515	1.491	1.544	2.847	3.166	52.5	44.244	2.824	0.19	1	26	3	3	2	4	1	1	1	2	5	2	2	56
128689328	0.461	0.427	0.169	0.089	-0.355	1.381	1.749	1.698	1.47	3.146	3.556	59.258	33.259	2.555	0.344	1	17	2	1	1	1	2	1	5	1	4	2	2	48
128689482	1.398	0.546		0.118	-0.125	1.447	0.463	2.227	0.243	4.436	0.15	72	40.249	1.653	0.952	0	11	2	1	2	5	3	1	1	3	8	2	2	60
128689983	0.66	0.463	0.317	0.031	-0.067	1.201	1.282	1.862	1.915	2.999	3.323	37.5	44.244	2.184	0.614	1	7	1	1	7	2	2	1	4	4	10	2	2	52
128690168	1.028	0.464	0.274	0.21	-0.152	1.168	1.624	1.364	1.513	2.191	3.297	41.302	45.964	2.327	0.799	1	20	2	6	4	1	2	1	1	3	6	2	2	45
128690549	0.998	0.327	0.275	0.125	-0.126	1.246	1.054	1.601	0.909	2.949	1.347	52.929	44.169	2.018	0.48	1	15	2	1	2	2	2	1	1	6	15	2	2	37
128690960	1.215	0.255	0.855	0.377	-0.25	1.727	2.314	1.5	1.5	3.514	4.628	45	51.962	1.832	1.47	1	48	3	6	6	1	2	1	1	3	9	2	2	30
128691253	1.129	0.509	0.157	0.233	-0.145	1.261	1.602	1.578	1.509	2.756	3.265	45	49.295	2.27	0.752	1	25	4	1	2	1	2	1	4	4	9	2	2	27
128691391	1	0.153	0.245	0.375	-0.375	1.72	1.764	1.465	1.493	3.534	3.566	71.025	30.348	2.864	0.169	1	9	4	2	2	1	1	1	1	3	6	2	2	25
128691583	0.615	0.216	0.193	0.226	-0.607	1.125	1.937	1.544	1.469	2.511	3.793	63.431	41.672	2.749	0.284	1	47	3	2	6	3	2	1	1	3	7	2	2	51
128692298		0.263	0.855	0.375		1.618		1.654		3.568		60	46.476	2.737	0.373	0	48	3	2	6	1	1	1	1	3	6	2	2	23
128692342	1	0.217	0.138	0.375	-0.375	1.714	1.987	1.623	1.479	3.709	4.028	54.625	44.117	2.716	0.423	1	31	2	3	2	3	2	1	1	6	13	1	1	76
128692476	0.703	0.455	0.269	0.099	-0.147	1.332	1.491	1.604	1.486	2.879	3.01	24.985	39.86	2.229	0.543	1	26	3	5	4	3	2	1	1	4	10	1	1	59
128693425	1.875	0.487	0.211	0.187	-0.125	1.294	0.563	1.144	0.539	2.053	0.405	36	49.295	2.095	1.132	1	19	4	2	1	1	2	1	1	3	8	2	2	38
128693512	0.929	0.318	0.291	0.129	-0.126	1.278	1.615	1.437	1.636	2.532	3.589	60	46.476	2.374	0.424	1	47	3	2	6	1	2	1	1	2	5	2	2	38
128693639	1.498	0.34	0.267	0.36	-0.132	1.385	1.554	1.268	1.505	3.346	3.163	63.818	36.021	2.731	0.187	1	25	5	1	2	3	1	1	1	6	11	2	2	30
128693802	1.501	0.313	0.408	0.267	-0.125	1.385	1.95	1.486	1.497	2.753	3.902	54	49.295	2.237	1.17	1	44	5	1	6	3	1	1	1	3	9	2	2	47
128694163	0.768	0.214	0.186	0.197	-0.299	1.398	1.646	1.594	1.506	3.03	3.326	44.612	31.936	2.758	0.171	1	20	5	2	2	4	2	1	3	4	9	2	2	42
128695530	0.674	0.312	0.041	0.125	-0.265	1.729	1.463	1.477	1.195	3.444	2.367	36	49.295	1.784	1.155	1	44	1	2	6	1	2	1	1	2	5	2	2	37
128695548	1.177	-0.297	0.229	0.267	-0.135	1.176	1.211	0.716	0.888	1.153	1.323	45.008	28.346	2.334	0.144	1	15	7	2	1	4	2	1	1	6	18	1	1	52
128695982	0.77	0.373	0.163	0.122	-0.166	1.493	1.721	1.508	1.489	3.029	3.467	37.106	44.174	2.224	0.83	1	31	2	6	7	3	2	1	1	2	5	1	1	28
128696702	0.577	0.226	0.221	0.153	-0.375	1.214	1.608	1.378	1.582	2.563	3.391	64.206	28.495	2.255	0.745	1	9	4	2	2	1	1	1	1	4	10	2	2	35
128696824	1.183	0.124	0.382	0.323	-0.188	1.457	1.593	1.344	1.409	3.32	3.128	57.682	35.734	2.631	0.366	1	14	3	2	2	1	1	1	1	2	5	2	2	33
128697210	29.699	0.275	0.568	0.148	-0.001	1.741	2.463	1.542	3.371	3.58	11.069	45	51.962	1.199	1.108	1	14	1	1	1	1	2	1	1	6	18	2	2	49
128699563	0.034	0.57	0.267	0.002	-0.154	0.82	0.905	1.639	1.433	1.792	1.802	56.665	44.571	2.928	0.122	1	43	2	2	7	1	2	1	1	3	7	2	2	38
128701213	1.153	0.242	0.203	0.252	-0.203	1.456	1.127	1.284	0.745	2.632	3.376	23.183	29.503	2.534	0.294	1	20	2	1	2	1	2	6	1	4	8	2	2	48
128707781	0.95	0.464	-0.182	0.283	-0.155	1.576	1.527	1.653	1.073	3.535	2.191	30	46.476	1.648	0.767	1	25	3	3	2	1	2	1	1	6	18	2	2	32
128708068	1.018	0.367	0.559	0.112	-0.087	1.33	1.787	1.459	2.184	2.711	5.255	52.5	44.244	2.094	0.754	1	10	2	1	1	3	1	6	1	2	5	2	2	44
128708437	0.546	0.403	0.271	0.122	-0.375	1.421	1.702	1.505	1.465	2.847	3.475	37.108	44.174	2.863	0.184	1	18	4	2	2	1	2	1	1	2	5	2	2	32
128709216	0.179	0.516	0.155	0.024	-0.379	1.241	1.739	1.585	1.506	2.609	3.501	41.342	45.992	2.676	0.551	1	42	4	3	2	1	2	1	1	3	7	2	2	63
128710941	1	0.113	0.138	0.375	-0.375	1.786	1.581	1.566	1.332	3.831	3.517	33.072	38.952	2.243	0.86	1	47	1	2	1	1	2	1	1	1	3	2	2	48
128711232	0.599	0.618	0.319	0.112	-0.25	0.913	1.502	1.915	1.422	2.472	2.897	60	46.476	2.771	0.134	1	45	2	2	1	3	2	1	1	5	10	2	2	55
128712792	0.944	0.154	0.259	0.328	-0.375	1.888	1.611	1.524	1.653	3.81	3.551	52.841	41.629	2.699	0.268	1	21	1	2	2	3	1	1	1	2	5	1	1	28
128714630	1	0.126	0.855	0.375	-0.375	1.72	2.424	1.605	1.5	3.707	4.849	60	46.476	2.232	0.837	1	14	3	1	1	1	2	1	1	3	7	2	2	23
128715150	0.82	0.415	0.879	0.1	-0.125	1.016	2.081	1.474	1.406	2	3.902	60	46.476	2.683	0.322	1	13	1	1	1	1	1	2	1	4	9	2	2	49
128715468	1.416	0.266	0.362	0.133	-0.073	1.186	1.133	1.536	1.585	2.519	2.434	39.263	44.809	2.629	0.458	1	26	2	2	1	1	2	1	1	3	7	2	2	51
128716690	1.196	0.013	0.27	0.454	-0.174	1.318	1.669	1.099	1.475	1.933	3.455	36.329	44.098	2.747	0.304	1	23	1	2	2	4	2	1	1	2	5	1	2	57
128717854	1.321	0.444	0.304	0.165	-0.11	0.997	1.121	1.709	1.336	2.959	2.051	56.298	44.449	2.574	0.248	1	47	3	2	2	1	1	1	1	4	9	2	2	36
128718255	0.378	0.456	0.868	0.071	-0.375	1.318	2.424	1.679	1.5	2.937	4.849	60	46.476	2.57	0.316	1	42	1	3	1	1	2	6	1	3	8	2	2	32
128720241	0.944	0.334	0.242	0.082	-0.124	1.308	1.288	1.163	0.947	2.022	1.577	39.886	37.885	2.556	0.386	1	5	2	1	3	2	2	1	4	3	7	2	2	54
128723466	1.097	0.272	0.365	0.31	-0.244	1.366	1.376	1.469	1.512	2.679	2.866	44.988	45	2.371	1.166	1	47	1	5	6	5	3	2	3	3	7	2	2	55
128723576	1.164	0.337	0.606	0.191	-0.125	1.172	0.993	0.994	1.509	1.545	2.047	60	46.476	2.637	0.42	1	24	2	1	7	1	1	1	3	4	9	2	2	23
128724467	1.215	0.237	0.31	0.238	-0.152	1.497	1.491	1.465	1.433	2.935	2.833	49.246	36.739	2.422	0.449	1	41	3	2	3	1	1	1	3	2	5	1	2	31
128725211	0.993	0.282	0.296	0.122	-0.13	1.335	1.397	1.349	1.667	2.536	3.356	34.746	22.452	2.511	0.235	1	12	3	1	2	3	2	1	1	2	5	1	2	46
128725951	0.358	0.457	0.403	0.041	-0.166	1.283	1.596	1.553	1.551	2.546	3.381	73.45	26.073	2.811	0.126	1	44	2	3	6	4	2	1	1	3	7	2	2	49
128726594	0.941	0.621	0.456	0.124	-0.125	0.996	1.662	2.06	1.487	2.994	3.339	54	49.295	2.361	1.162	1	43	1	2	6	1	2	1	1	4	9	2	2	32
128727173	0.339	0.474	0.259	0.044	-0.262	1.258	1.389	1.623	1.486	2.723	3.014	41.11	45.833	2.761	0.231	1	3	2	1	3	3	2	1	1	3	7	1	1	65
128727233	0.742	0.406	0.596	0.184	-0.368	1.508	1.317	1.505	1.476	3.024	2.697	60	46.476	2.897	0.17	1	21	4	2	2	1	2	1	1	4	10	1	1	42
128728158	1.263	0.135	0.202	0.287	-0.152	1.313	1.502	1.428	1.506	4.218	3.236	59.482	34.566	2.706	0.137	1	27	2	6	2	1	1	1	1	3	7	1	2	52
128728446	1.391	0.326		0.234	-0.125	1.433	1.591	1.52	1.059	2.92	2.246	52.5	44.244	2.539	0.437	0	28	6	2	2	1	1	1	1	6	11	2	2	50
128728845	1.124	0.368	0.272	0.146	-0.125	1.364	1.187	1.502	1.839	2.731	3.128	40.584	45.498	2.497	0.385	1	42	2	1	2	3	2	1	1	4	9	2	2	25
128729014	1.828	0.197	0.486	0.368	-0.121	1.288	1.129	1.604	1.484	2.804	2.35	50.86	44.757	2.869	0.099	1	48	3	2	2	1	1	1	1	3	7	2	2	37
128729067	1.04	-0.155	0.36	0.353	-0.194	1.31	1.336	0.765	1.086	1.339	3.779	10.867	18.631	2.769	0.245	1	23	3	2	2	4	1	1	1	6	13	2	2	50
128729477	0.67	0.336	0.427	0.1	-0.182	1.201	1.302	1.48	1.667	2.467	3.395	32.822	34.142	2.473	0.277	1	5	3	1	3	2	1	1	2	3	9	2	2	54
128730750	0.888	0.377	0.167	0.123	-0.151	1.592	1.265	1.527	1.459	3.217	2.646	40.323	45.345	2.708	0.495	1	41	4	2	2	1	2	1	1	4	10	2	2	23
128730928	0.761	0.309	0.131	0.103	-0.153	1.348	1.32	1.295	1.044	2.392	1.91	63.594	30.282	2.154	0.478	1	8	1	1	3	3	2	1	2	3	7	2	2	46
128730987	0.902	0.4	0.417	0.111	-0.118	0.95	0.893	1.138	1.197	1.474	1.479	45	45	2.141	1.164	1	29	1	1	6	1	2	1	1	4	10	2	2	37
128731317	1.519	0.174	0.331	0.224	-0.1	1.399	1.307	1.482	1.299	3.227	2.342	48.117	32.85	2.113	0.398	1	19	3	6	2	3	2	1	1	4	9	2	2	23
128731784	0.694	0.264	0.285	0.164	-0.257	1.167	1.737	1.432	1.584	2.436	3.761	56.876	39.166	2.359	0.655	1	22	3	2	3	1	2	1	1	4	9	2	2	60
128732210	0.992	0.318	0.291	0.374	-0.375	1.769	1.859	1.489	1.505	3.656	3.995	60	46.476	2.638	0.28	1	40	1	5	6	1	2	6	1	1	1	2	2	59
128732308	1.631	0.161	0.574	0.3	-0.124	1.892	1.342	1.502	1.876	3.782	3.411	66.548	36.356	2.864	0.153	1	19	5	2	2	1	2	1	1	4	8	2	2	25
128733070	1.757	0.314	0.349	0.365	-0.126	1.719	1.597	1.597	1.513	3.729	3.274	45	51.962	1.701	1.369	1	45	4	3	2	1	2	1	1	4	10	2	2	27
128733794	0.564	0.331	0.167	0.107	-0.348	1.525	1.547	1.291	1.335	2.615	3.434	48.638	41.224	2.197	0.862	1	35	4	2	1	1	2	4	1	3	9	2	2	57
128733804	1.172	0.196	0.138	0.375	-0.254	1.693	1.637	1.58	1.548	3.567	3.425	30.579	42.954	1.876	0.973	1	38	3	2	2	1	1	1	1	2	5	2	2	28
128733869	0.568			0.125	-0.375	2.222	2.3	1.506	1.41	4.463	4.324	45	63.64	0.974	1.508	0	48	4	1	4	1	1	1	1	4	9	2	2	23
128734098	0.643	0.347	0.163	0.126	-0.291	1.666	1.396	1.487	1.474	3.348	2.785	56.552	44.532	2.893	0.138	1	8	3	4	2	3	2	2	4	2	5	1	2	46
128734790			0.316		-0.362	2.158	1.762	1.862	1.46	5.358	3.782	19.636	36.222	2.46	0.782	0	46	2	1	6	1	2	1	1	3	7	2	2	36
128734963	1.429	0.208	0.325	0.192	-0.102	1.441	1.539	1.547	1.513	3.014	3.122	47.321	40.952	2.375	0.626	1	17	4	6	2	1	2	1	1	3	9	1	1	29
128735573	0.965	0.332	0.692	0.107	-0.113	1.18	2.679	1.423	4.255	2.326	15.357	52.5	44.244	2.164	0.669	1	11	3	4	2	3	1	1	3	4	9	2	2	46
128735728	2.073	0.404	0.453	0.121	-0.038	1.073	1.156	1.76	1.63	2.718	2.523	53.086	44.148	2.741	0.192	1	47	7	2	6	1	2	1	1	3	6	2	2	30
128737651	0.413	0.482	0.338	0.034	-0.214	1.191	1.015	1.549	1.27	2.447	1.809	54.083	44.091	2.46	0.334	1	48	3	2	6	1	1	1	1	3	6	2	2	28
128738038	0.948	0.152	0.371	0.21	-0.167	1.082	1.242	1.263	1.616	1.882	2.904	48.87	45.847	2.396	0.523	1	37	5	5	2	1	2	1	1	4	9	2	2	32
128738543	0.627		0.45	0.125	-0.272	1.37	1.027	0.901	0.91	1.646	2.936	15	36.742	2.691	0.483	0	8	2	1	3	1	2	1	1	3	7	1	2	41
128738749	0.948	0.355	0.364	0.07	-0.073	1.032	1.413	1.977	1.496	2.81	2.826	52.5	44.244	2.586	0.596	1	36	1	6	7	1	2	1	1	3	6	2	2	46
128739246	0.619	0.363	0.325	0.088	-0.17	1.57	1.641	1.462	1.595	2.975	3.495	52.385	30.132	2.566	0.526	1	16	3	6	1	3	2	1	1	2	5	2	2	69
128742265	0.735	0.63	0.432	0.123	-0.229	1.413	1.235	2.809	1.436	5.395	2.879	30	46.476	2.529	0.391	1	31	3	2	1	1	2	1	1	3	7	2	2	31
128744343	0.634	0.463	0.249	0.113	-0.194	1.113	1.699	1.675	1.513	2.616	3.444	51.827	41.641	2.56	0.313	1	30	1	2	7	1	2	1	1	2	5	2	2	35
128745357	1.344	0.371	0.38	0.107	-0.077	1.32	0.863	1.418	1.493	2.495	1.88	30.583	37.098	2.664	0.317	1	29	3	2	2	1	1	1	2	7	18	2	2	51
128745463	0.78	0.387	0.379	0.126	-0.191	1.436	1.586	1.723	1.524	3.34	3.56	30	46.476	2.656	0.314	1	4	1	1	3	2	2	1	3	3	7	2	2	53
128746473	0.702	0.288	0.45	0.109	-0.22	1.274	1.489	1.267	1.567	2.267	3.178	61.159	32.212	2.289	0.181	1	29	3	4	2	1	2	1	7	4	9	2	2	35
128750616	0.317	0.467	0.145	0.04	-0.339	1.642	1.404	1.553	1.191	3.34	2.229	53.601	44.102	2.392	0.511	1	48	1	3	6	1	2	1	1	2	5	2	2	24
128755875	0.876	0.581	0.226	0.16	-0.21	1.438	1.397	1.229	1.498	2.463	2.815	36	49.295	1.971	1.194	1	18	2	2	7	1	2	1	1	3	6	2	2	47
128755878	1.589		0.486	0.168	-0.102	2.071	1.273	1.339	1.772	3.695	3.071	22.5	45	1.535	1.239	0	34	1	2	7	3	2	1	1	3	8	2	2	38
128755934	0.988	0.066	0.272	0.376	-0.376	1.649	1.691	1.547	1.472	3.434	3.476	41.383	41.213	2.695	0.299	1	8	3	6	1	1	2	1	2	2	5	2	2	23
128758275	1.088	0.344	0.52	0.127	-0.115	1.391	1.04	1.481	1.556	2.784	2.24	35.839	44.093	2.824	0.125	1	35	2	3	3	4	2	1	1	3	8	1	1	57
128759679	0.903	0.288	0.213	0.136	-0.168	0.972	1.193	1.497	1.335	2.087	2.152	59.977	39.598	2.799	0.194	1	33	2	3	6	3	2	1	1	2	5	2	2	62
128761597	0.484	0.37	0.38	0.071	-0.247	1.761	1.423	1.577	1.473	3.692	2.937	34.014	44.358	2.761	0.27	1	29	1	2	1	2	2	1	1	5	12	2	2	47
128766073	1.221	0.332	0.408	0.375	-0.25	2.376	2.026	1.488	1.491	4.722	4.048	60	46.476	2.898	0.105	1	5	1	1	2	4	2	1	2	3	9	2	2	50
128774765	0.502	0.341	0.363	0.072	-0.192	1.14	1.537	2.177	1.422	3.375	3.247	33.883	44.395	2.767	0.175	1	29	4	1	2	4	2	1	1	6	15	2	2	34
128778900	0.684	0.328	0.47	0.094	-0.181	1.339	1.373	1.245	1.586	2.206	3.128	70.064	31.389	2.525	0.281	1	19	5	5	2	4	2	1	1	3	7	2	2	54
128780112	0.184	0.515	0.868	0.01	-0.125	1.362	2.243	2.051	1.521	3.731	4.548	60	46.476	2.315	0.521	1	31	4	2	2	1	1	1	1	4	10	2	2	45
128782611	45.847	0.153	0.572	0.251	-0.001	1.904	0.823	1.48	1.556	3.757	1.705	36	49.295	1.985	1.265	1	33	5	6	2	3	2	1	1	6	17	2	2	45
128787506	0.992	0.356	0.286	0.145	-0.134	1.429	1.543	1.554	1.488	2.965	3.106	62.59	37.153	2.562	0.554	1	38	5	2	2	1	1	1	4	6	12	2	2	26
128797270				0.25		1.526		0.935		1.902		45	63.64	0.833	1.292	0	32	3	2	3	1	2	1	1	2	5	1	1	28
128808448	1.057	0.272	0.211	0.269	-0.23	1.361	1.701	1.433	1.462	2.605	3.325	51.076	41.74	2.704	0.239	1	48	2	7	3	1	2	1	1	4	9	2	2	42
128808494	0.593	0.282	0.292	0.145	-0.252	0.759	1.523	1.254	1.412	1.307	2.929	50.72	44.817	2.795	0.104	1	24	7	2	4	1	2	1	8	7	14	2	2	23
128812702	0.82	0.412	0.381	0.067	-0.094	1.008	1.248	1.081	1.374	1.451	2.437	35.137	27.3	2.514	0.279	1	18	3	2	2	1	2	1	1	3	9	2	2	33
128818143	1.205	0.316	0.472	0.122	-0.276	1.143	0.861	1.944	0.492	4.028	0.572	69.843	31.571	2.411	0.46	1	44	1	5	4	4	2	1	1	3	7	2	2	36
128818241	1.667	0.335	0.313	0.375	-0.249	2.424	1.128	1.5	0.895	4.849	1.394	60	46.476	2.755	0.279	1	20	4	5	2	1	2	1	1	6	13	2	2	23
128818488	0.813	0.374	0.236	0.248	-0.375	1.509	1.714	1.57	1.46	3.242	3.804	31.602	37.724	2.792	0.139	1	41	2	2	2	3	1	1	1	3	6	1	2	46
128822866	1.098	0.263	0.373	0.146	-0.165	1.412	1.358	1.137	1.599	2.218	3.922	17.29	20.725	2.716	0.131	1	25	2	1	3	1	1	1	2	2	5	2	1	41
128823707	0.947		0.366	0.125	-0.068	0.545	1.1	0.307	1.542	0.223	2.287	18	40.249	1.834	1.19	0	44	2	2	6	1	1	1	1	5	13	2	2	32
128825065	0.887	0.168	0.107	0.321	-0.375	1.393	1.827	1.289	1.567	3.272	3.826	59.274	40.44	2.793	0.176	1	14	4	2	2	4	1	6	1	6	18	2	2	52
128825895	1.169	0.112	0.614	0.525	-0.298	1.514	1.378	1.438	1.413	2.904	2.783	60	46.476	2.601	0.384	1	15	4	2	2	3	1	1	1	6	18	1	1	47
128826321	0.771	0.37	0.159	0.172	-0.318	1.501	1.491	1.646	1.365	3.423	3.388	30.382	40.02	2.45	0.748	1	29	1	1	1	1	2	1	7	3	6	2	2	54
128829154	0.356	0.496	0.223	0.02	-0.139	1.712	1.76	1.965	1.506	4.486	3.554	37.306	44.207	2.321	0.505	1	46	2	3	2	1	2	1	1	3	7	1	1	55
128830868		0.727	0.504		-0.202	0.996	1.14	1.45	1.537	1.91	2.442	50.889	44.745	2.749	0.209	0	45	2	1	1	3	1	1	1	4	8	2	2	53
128831431	0.711	0.393	0.612	0.129	-0.193	1.227	2.395	1.427	1.499	2.333	4.781	60	46.476	2.581	0.475	1	44	5	3	2	1	2	1	1	4	9	2	2	32
128836149	1.004	0.131	0.221	0.376	-0.377	1.978	1.757	1.496	1.498	3.983	3.59	40.23	46.247	2.251	1.162	1	16	4	2	1	1	2	1	1	2	5	2	2	44
128842581	0.368		0.15	0.375	-0.34	1.091		0.322		0.468		6.368	15.598	2.705	0.184	0	15	1	1	5	3	2	5	4	7	11	2	2	50
128854943	0.715	0.38	0.225	0.18	-0.375	1.752	1.835	1.261	1.505	2.945	3.778	30	46.476	2.214	0.773	1	27	2	2	1	1	2	6	1	2	5	2	2	39
128858269			0.312		-0.307	1.649	1.685	0.931	1.791	2.046	2.743	0	0	2.66	0.381	0	4	1	1	1	1	2	1	2	2	6	2	2	49
128875815	0.977	0.275	0.071	0.37	-0.379	1.616	1.756	1.48	1.413	3.359	3.369	53.601	44.102	2.299	0.735	1	21	3	6	2	2	2	1	1	3	8	2	2	26
128879282	0.621	0.344	0.392	0.074	-0.198	1.1	1.239	1.743	1.368	2.878	2.327	58.764	34.438	2.417	0.4	1	10	2	1	3	3	2	1	1	2	5	2	2	44
128879828	1	0.322	0.121	0.375	-0.375	2.059	1.765	1.474	1.498	4.125	3.537	31.77	44.141	2.28	1.146	1	15	2	1	2	4	2	1	1	1	2	1	2	45
128882859	1	0.267	0.12	0.375	-0.375	1.601	1.759	1.659	1.489	3.542	3.518	51.689	41.575	2.617	0.303	1	10	4	3	1	1	2	6	2	2	4	2	2	50
128883793	1.007	0.274	0.355	0.131	-0.126	1.232	1.043	1.226	1.705	2.064	2.462	52.339	44.278	2.812	0.097	1	33	6	7	2	1	1	1	1	6	11	2	2	40
128884519	0.916	0.298	0.155	0.228	-0.263	1.431	1.455	1.547	1.486	2.957	3.004	31.808	39.311	2.663	0.36	1	34	3	4	1	3	2	1	1	3	6	2	2	55
128885944	1.316	0.317	0.363	0.27	-0.116	1.483	1.607	1.516	1.578	2.984	3.382	69.065	23.34	2.849	0.149	1	19	3	2	2	1	1	1	1	2	7	2	2	26
128888558	0.758	0.379	-0.124	0.114	-0.127	1.044	1.567	1.252	1.136	2.777	2.383	74.852	24.344	2.772	0.197	1	27	1	2	2	1	2	1	1	2	4	2	2	32
128889730	1.04	0.401	0.32	0.12	-0.095	0.922	1.034	1.346	1.179	1.716	1.661	37.833	44.319	2.476	0.746	1	19	6	2	2	1	1	1	4	6	11	2	2	34
128891381	0.756	0.312		0.186	-0.143	1.104	0.768	1.154	0.443	2.249	0.452	82.982	10.878	2.4	0.365	0	14	4	2	2	5	1	1	1	7	18	1	1	52
128891599	1.136	0.148	0.015	0.37	-0.325	1.596	1.49	1.389	1.121	3.62	2.227	56.684	39.351	2.225	0.784	1	24	1	6	3	3	1	1	1	2	5	2	2	30
128892193	0.909	0.264	0.31	0.35	-0.186	1.583	1.406	1.648	0.924	3.179	1.758	76.643	15.882	2.524	0.293	1	7	2	1	1	1	1	1	3	2	7	2	2	42
128892218		0.393		0.15		1.35		1.574		2.141		90	0	2.405	0.288	0	13	5	2	2	4	1	1	1	6	17	1	2	48
128893424	1.406	0.437	0.369	0.122	-0.072	1.331	1.862	1.505	1.519	2.669	3.748	56.37	44.471	2.937	0.12	1	33	4	2	2	2	1	1	1	4	9	2	2	23
128893605	0.965	0.145	0.253	0.175	-0.121		1.372		1.299		2.4	71.417	23.008	2.347	0.326	0	9	4	2	2	5	1	1	1	6	18	2	2	51
128894788	0.852	0.369	0.225	0.269	-0.376	1.641	1.776	1.5	1.491	3.282	3.603	36	49.295	2.191	1.205	1	10	2	2	2	2	1	1	1	2	5	2	2	47
128895104	0.666	0.367	0.244	0.074	-0.132	1.397	1.531	1.633	1.548	3.059	3.264	51.608	40.386	2.333	1.151	1	12	2	2	7	4	2	1	1	2	5	2	2	44
128895112	0.912	0.274	0.352	0.229	-0.208	1.127	1.4	1.374	1.514	2.343	2.818	41.618	40.986	2.661	0.321	1	26	3	2	2	3	1	1	1	3	8	2	2	31
128895298	0.844	0.321	0.195	0.107	-0.132	1.336	1.227	2.373	1.171	4.69	1.98	62.193	37.632	2.35	0.357	1	13	4	1	3	2	2	5	1	3	9	2	2	47
128895310	1.115	0.413	0.326	0.161	-0.13	1.529	1.503	1.665	1.622	3.536	3.351	38.119	44.395	2.32	0.376	1	10	7	1	2	3	2	1	1	4	9	2	2	36
128895783	0.157	0.523	0.366	0.014	-0.288	1.581	1.515	2.712	1.491	5.719	3.106	54.284	44.096	2.64	0.241	1	38	3	2	7	5	2	1	1	3	7	2	2	72
128895991			0.282		-0.203		1.372		1.601		3.471	22.906	37.953	1.824	0.73	0	15	2	1	1	4	1	3	2	6	11	2	2	40
128896892	10.054	0.171	0.535	0.617	-0.014	1.78	1.151	1.532	1.523	3.635	2.33	30	46.476	2.836	0.172	1	10	1	1	1	1	2	1	1	1	2	1	1	32
128897812	1.005	0.266	1.365	0.385	-0.375	1.861	1.864	1.905	1.092	2.703	2.714	67.5	24.648	2.88	0.089	1	19	3	2	2	5	1	1	1	2	7	2	2	29
128900846	1.359	0.3	0.175	0.281	-0.125	1.394	1.179	1.477	1.005	2.756	1.595	74.579	17.631	2.625	0.197	1	16	4	3	3	1	1	1	1	6	12	2	2	28
128908382	0.805	0.363	0.697	0.071	-0.119	1.177		1.511		2.394		60	46.476	2.517	0.768	0	7	2	1	1	3	2	1	2	2	5	2	2	61
128921435	0.399	0.39	0.277	0.076	-0.375	1.248	1.715	1.396	1.479	2.327	3.467	52.5	44.244	2.572	0.569	1	8	4	2	2	1	1	1	1	4	10	2	2	29
129346959	0.014	0.588	0.222	0	-0.141	1.156	1.201	1.807	1.461	2.758	2.429	55.572	44.259	2.577	0.321	1	29	2	1	1	4	1	1	1	3	7	2	2	46
129347065	0.748	0.257	0	0.231	-0.375	1.303	1.663	1.415	1.262	2.948	2.798	64.428	40.498	2.291	0.726	1	40	3	2	2	2	1	1	1	3	7	2	2	43
129347251	0.541	0.407	0.4	0.051	-0.127	1.431	1.719	1.555	2.186	2.865	5.222	60.073	25.646	2.588	0.34	1	35	2	3	6	5	2	1	1	3	8	2	2	56
129347499	2.412	0.262	0.462	0.13	-0.037	1.432	1.183	1.245	1.5	2.39	2.366	36	49.295	1.901	1.159	1	35	2	3	2	1	2	1	1	3	6	2	2	40
129347527	0.699	0.385	1.145	0.119	-0.19	1.305	2.268	1.656	1.388	3.187	4.185	48.525	46.085	2.526	0.473	1	34	1	1	7	1	2	1	1	3	7	2	2	58
129347723		0.371	0.855	0.072		1.825		1.521		3.672		60	46.476	2.589	0.795	0	36	2	2	7	5	2	6	1	6	11	2	2	50
129347987	1.087	0.281	0.35	0.293	-0.215	1.411	1.467	1.438	1.511	2.705	2.951	30	46.476	2.622	0.484	1	36	3	2	6	4	2	1	1	2	5	2	2	57
129348373	0.321	0.476	0.27	0.019	-0.128		0.972		1.312		1.849	52.685	44.208	2.523	0.52	0	37	1	1	1	1	1	1	1	3	7	2	2	32
129349397	2.088	0.284	0.491	0.151	-0.05	1.611	1.244	1.497	1.503	3.225	2.491	48.426	46.156	2.798	0.226	1	37	4	6	3	1	2	1	1	2	5	2	2	39
129349966		0.165		0.349		1.687		1.487		3.448		67.5	45	1.378	1.25	0	34	4	2	2	1	2	1	1	3	9	2	2	56
129350268	1.148	0.237	0.23	0.33	-0.191		1.702		1.528		3.484	47.283	42.013	2.29	0.815	0	29	2	5	6	1	2	1	1	2	5	2	2	31
129350672	0.437	0.387	0.181	0.094	-0.417	1.214	1.659	1.519	1.506	2.485	3.332	52.237	44.302	2.687	0.356	1	38	2	1	1	5	2	1	1	3	6	2	2	67
129351359	0.335	0.46	0.202	0.061	-0.463	1.25	1.537	1.51	1.452	2.501	2.98	52.5	44.244	2.727	0.416	1	30	4	2	4	1	1	1	1	6	11	2	2	34
129352671	0.519	0.356	0.523	0.068	-0.223	1.416	1.25	1.393	1.534	2.63	2.707	30	46.476	2.416	0.72	1	30	1	3	1	1	2	1	1	3	9	2	2	36
129352906	0.723	0.375	0.209	0.151	-0.305	1.576	1.829	1.65	1.486	3.545	3.681	37.5	44.244	2.144	0.842	1	30	1	1	1	1	2	1	1	3	6	2	2	54
129352924	0.521	0.439	0.637	0.055	-0.136	1.101	2.259	1.409	3.767	2.029	11.786	65.631	26.893	2.761	0.053	1	34	6	2	2	1	1	1	1	4	9	2	2	23
129353413	1.362	0.147	0.514	0.234	-0.125	1.563	1.263	1.135	1.235	2.21	2.159	67.104	35.478	2.692	0.139	1	25	6	2	2	3	1	1	1	7	18	1	2	51
129353732	1	0.139	0.138	0.375	-0.375	1.73	1.968	1.494	1.492	3.465	3.954	56.117	44.395	2.588	0.801	1	41	6	2	7	1	2	1	1	2	5	2	2	23
129354411	0.962	0.452	0.091	0.361	-0.351	1.35	1.618	1.451	1.195	2.849	2.609	56.47	44.504	2.485	0.439	1	2	2	1	2	5	2	3	5	6	18	2	2	38
129354476	0.593	0.379	0.324	0.099	-0.348	1.606	1.646	1.445	1.444	3.107	3.234	45	45	1.438	1.026	1	30	4	2	2	1	1	1	2	6	12	2	2	28
129354693	1	0.156	0.128	0.375	-0.375	1.575	1.613	1.326	1.394	3.516	2.998	54.649	27.785	2.424	0.513	1	32	1	3	1	3	2	1	1	2	5	2	2	64
129355509	0.013	0.587	0.373	0	-0.112	1.204	2.157	2.015	1.517	3.2	4.322	56.445	44.496	2.687	0.253	1	36	3	2	2	1	2	1	1	4	9	2	2	25
129356490	0.997	0.204	0.167	0.282	-0.26	1.499	1.827	1.472	1.559	3.027	3.852	58.183	39.587	2.422	0.511	1	35	2	3	1	1	2	1	1	3	8	1	1	28
129357779		1.618	0.463		-0.108		1.405		1.618		3.115	36	49.295	1.99	1.092	0	36	4	2	1	1	2	1	4	4	9	2	2	47
129358178	0.322	0.455	0.395	0.04	-0.248	1.099	1.658	1.583	1.455	2.335	3.255	52.763	44.195	2.717	0.389	1	47	2	2	6	1	2	1	1	2	5	2	2	43
129358569	0.682	0.311	0.186	0.118	-0.14	0.803	1.403	0.929	1.456	0.995	2.955	35.716	44.096	2.424	0.828	1	36	5	2	3	1	2	1	1	4	9	2	2	36
129359056	0.809	0.275	0.342	0.128	-0.162	1.42	1.897	1.559	1.386	3.177	3.501	61.909	36.286	1.935	0.51	1	3	2	1	1	2	2	1	2	2	5	2	2	48
129359378	0.458	0.391	0.102	0.11	-0.337	0.994	1.582	0.958	1.432	1.296	3.744	49.375	31.328	2.546	0.373	1	34	4	6	2	1	1	3	2	4	10	2	2	34
129359434	0.413	0.487		0.034	-0.125	1.117	2.214	1.763	1.5	2.63	4.427	60	46.476	2.684	0.295	0	36	7	2	6	1	2	1	1	4	10	2	2	24
129359825	1.584	0.375	0.421	0.113	-0.061	1.347	1.008	1.26	1.333	2.234	1.806	46.058	40.342	2.516	0.584	1	38	2	6	1	4	1	1	1	4	9	2	2	45
129360055	0.592	0.728	0.554	0.124	-0.25	1.054	1.902	1.2	1.436	1.714	3.694	45	51.962	1.91	1.482	1	34	5	2	1	4	2	1	1	2	5	2	2	26
129360236	0.58	0.355	0.32	0.105	-0.304	1.381	1.53	1.447	1.56	2.774	3.31	58.774	38.934	2.64	0.127	1	30	5	2	2	1	1	1	1	7	17	1	2	34
129361382	0.852	0.053	0.229	0.279	-0.375	1.813	1.654	1.39	1.51	3.378	3.321	19.428	36.169	2.469	0.512	1	3	3	1	1	1	2	1	2	2	5	2	2	46
129361471	0.94	0.371	0.246	0.126	-0.125	0.973	1.864	1.672	1.352	2.338	3.367	60	46.476	2.706	0.357	1	28	4	1	2	1	1	1	4	4	8	2	2	32
129361509	1.295	0.158	0.277	0.147	-0.111	1.195	1.017	1.194	1.082	2.09	1.512	49.23	37.286	2.237	0.315	1	37	2	1	2	3	2	1	1	6	13	1	2	63
129361533	0	0.617	0.218	0	-0.297	3.47	1.683	5.866	1.447	27.126	3.568	40.864	45.672	2.292	0.561	1	29	6	2	2	2	1	1	4	6	17	2	2	48
129361829	0.376	0.524	0.446	0.012	-0.054	1.185	0.99	1.762	1.502	2.783	1.997	52.434	44.257	2.676	0.344	1	33	2	6	2	1	2	1	1	4	10	2	2	29
129362336	0.895	0.432	0.338	0.246	-0.25	1.302	1.57	1.497	1.493	2.666	3.223	30	46.476	2.51	0.412	1	48	1	2	3	1	2	1	1	3	8	2	2	24
129362414	0.93	0.199	0.455	0.216	-0.151	0.969	1.451	0.925	1.518	1.196	3.061	28.946	36.665	2.637	0.399	1	34	5	2	1	2	2	1	1	4	10	2	2	41
129362483	1.371	0.255	0.463	0.14	-0.096	1.633	1.474	1.496	1.505	3.296	2.964	54.28	44.096	2.675	0.556	1	5	2	2	1	1	2	1	1	2	5	2	2	29
129362526	0.917	0.336	0.316	0.127	-0.129	1.354	1.662	1.417	1.526	2.593	3.435	43.752	45.086	2.276	1.13	1	34	5	2	3	1	2	1	1	3	7	2	2	58
129364621	1	-0.091	0.227	0.375	-0.375	1.553	1.659	1.111	1.404	2.301	3.609	27.875	36.064	2.117	0.683	1	29	1	2	4	1	2	3	2	2	5	2	2	38
129364913	1.149	0.12	0.384	0.189	-0.106	1.165	1.228	0.94	1.488	1.461	2.471	30	46.476	2.226	0.879	1	35	2	3	3	2	2	1	3	2	5	2	2	54
129365412	0.99	0.164	0.235	0.351	-0.364	1.654	1.648	1.49	1.51	3.321	3.314	47.809	36.767	2.738	0.264	1	32	2	1	1	5	1	6	2	2	5	2	2	26
129365432	0.485	0.369	0.122	0.08	-0.257	1.299	1.686	1.457	1.399	2.587	3.157	60.991	36.335	2.388	0.695	1	30	3	1	1	1	1	1	1	2	5	2	2	43
129365464	0.942	0.164	0.166	0.212	-0.287	1.756	1.754	1.452	1.515	3.528	3.585	24.751	39.617	2.156	0.88	1	20	1	2	1	1	2	1	2	1	1	2	2	28
129365835	0.948	0.342	0.189	0.112	-0.134	1.404	1.324	1.461	1.957	2.809	3.719	47.804	40.659	2.23	0.609	1	3	3	1	3	1	2	1	2	3	6	2	2	54
129366752	1.159	0.14	-0.053	0.178	-0.131	1.087	0.858	1.014	0.68	1.64	0.833	56.912	21.267	2.434	0.179	1	21	4	2	2	4	1	1	2	4	9	2	2	47
129367480	1		0.306	0.375	-0.375	1.39	1.729	0.73	1.503	1.353	3.462	18	40.249	1.984	1.22	0	35	5	2	2	1	2	1	1	6	13	2	2	23
129369594	0.742	0.272	0.164	0.17	-0.259	1.237	1.867	1.546	1.508	2.597	3.761	54.264	41.377	2.339	1.167	1	34	6	3	4	4	2	1	1	4	9	2	2	42
129369981	1.004	0.146	0.102	0.375	-0.382	1.793	1.703	1.479	1.497	3.648	3.472	40.528	37.487	2.532	0.458	1	3	1	1	1	5	2	1	1	2	5	2	2	46
129370540	0.492	0.839	0.152	0.119	-0.26		1.416		1.491		2.894	30	46.476	2.347	0.834	0	29	1	1	3	3	2	1	4	4	10	2	2	48
129370803	0.946	0.481	0.163	0.32	-0.348	1.571	1.849	1.536	1.533	3.587	3.743	26.439	41.512	2.301	0.851	1	30	2	1	4	1	2	1	2	3	7	2	2	46
129370872	0.768		0.4	0.125	-0.116	0.903	1.182	0.569	1.506	0.685	2.489	18	40.249	2.018	1.154	0	33	6	2	2	1	2	1	4	6	18	2	2	31
129371030	0.719	0.163	0.67	0.153	-0.372	1.913	1.632	1.505	1.217	3.855	2.679	54	49.295	1.935	1.226	1	37	4	2	2	1	1	1	1	2	7	2	2	26
129371251	1.164	0.375	0.477	0.063	-0.038	0.894	1.128	1.855	1.5	2.246	2.256	45	49.295	2.487	0.593	1	29	3	2	2	1	2	1	1	3	7	2	1	33
129371511	1.005	0.278	0.219	0.374	-0.376	1.732	1.78	1.494	1.486	3.595	3.594	53.601	44.102	2.779	0.197	1	39	3	2	6	1	1	1	1	3	8	2	2	32
129372294			0.192		-0.353		1.664		1.504		3.484	30	46.476	1.766	0.973	0	37	1	3	1	4	2	1	1	2	5	2	2	46
129372416	1.038	0.268	0.381	0.154	-0.152	1.558	1.174	1.516	1.566	3.163	2.47	34.317	44.283	2.66	0.367	1	32	5	2	2	1	2	1	1	3	8	2	2	32
129372752	1.118	0.18	0.357	0.173	-0.113	1.021	1.193	1.135	1.013	1.967	1.629	75.63	25.975	2.523	0.276	1	9	1	1	3	3	2	4	2	3	8	2	2	50
129372951	1.344	0.826	0.441	0.125	-0.075	1.151	1.236	1.597	1.638	2.498	2.703	30	46.476	2.646	0.449	1	35	2	3	1	4	2	1	1	3	7	2	2	43
129373702	1	0.152	0.988	0.375	-0.375	1.688	1.864	1.49	1.092	3.558	2.714	70.827	29.938	2.486	0.373	1	35	1	3	7	1	2	1	1	6	11	1	1	53
129374171	0.961	0.363	0.313	0.241	-0.235	0.865	1.15	1.386	1.405	1.916	2.163	52.5	44.244	2.898	0.086	1	35	3	6	2	1	1	1	1	2	5	2	2	46
129374540	0.771	0.476	0.474	0.167	-0.352	1.215	1.322	1.732	1.324	3.075	2.428	45	49.295	2.68	0.223	1	5	5	6	2	4	2	1	2	7	14	1	2	58
129374910	0.703	0.362	0.145	0.125	-0.182	1.154	1.551	1.45	1.234	2.328	2.621	51.742	41.649	2.492	0.261	1	9	2	2	2	4	2	1	4	6	18	2	2	47
129375391	0.856	0.176	0.163	0.265	-0.375	1.752	1.729	1.525	1.497	3.58	3.462	45.09	41.857	2.637	0.514	1	38	1	2	6	1	2	1	1	1	4	2	2	46
129376449	0.224	0.492	0.099	0.025	-0.285	1.216	1.669	1.838	1.313	3.02	2.929	48.441	41.122	2.648	0.343	1	35	4	2	2	3	2	1	1	4	9	2	2	29
129376672	0.667	0.085	0.31	0.149	-0.367	1.406	1.643	1.496	1.4	2.894	3.196	54	49.295	1.796	1.164	1	4	2	1	7	1	2	1	1	3	8	1	1	45
129376686	1.029	0.414	0.365	0.107	-0.093	1.202	1.597	1.501	1.501	2.405	3.192	30	46.476	2.217	0.859	1	35	4	2	2	1	2	1	1	2	5	2	2	29
129377010	0.577	0.273	0.131	0.125	-0.229	0.575	1.257	0.512	0.917	0.391	1.546	55.89	44.333	2.73	0.295	1	29	4	2	2	1	2	1	1	5	13	2	2	42
129377112	0.549	0.461	0.392	0.071	-0.237	1.538	1.419	1.613	1.523	3.222	2.954	58.715	37.46	2.526	0.466	1	34	1	6	2	1	1	1	1	3	8	2	2	53
129378660		0.365	0.855	0.228		1.43		1.657		3.158		54	49.295	2.342	1.178	0	29	2	2	1	1	2	1	2	3	6	2	2	23
129378830	1.508	0.108	0.264	0.38	-0.138	1.625	1.417	1.201	1.535	2.635	2.987	39.56	44.945	2.581	0.423	1	34	4	2	3	3	2	1	1	3	6	1	1	43
129379067	0.987	0.22	0.407	0.252	-0.321	1.653	1.417	1.6	1.505	3.558	3.042	40.317	41.117	2.596	0.231	1	35	1	2	6	1	2	1	1	2	5	1	2	44
129379267	0.957	0.177	0.093	0.269	-0.331	1.636	1.75	1.485	1.181	3.526	2.76	75	28.132	2.586	0.395	1	31	2	1	2	4	2	1	3	3	9	2	2	57
129380852	0.97	0.485	0.408	0.124	-0.125	1.29	1.96	1.529	1.494	2.708	3.926	60	46.476	2.803	0.163	1	34	5	2	2	5	1	1	1	6	12	2	2	41
129381891	1.409	0.387	0.353	0.23	-0.128	1.471	1.361	1.552	1.491	3.044	2.738	60	46.476	2.716	0.408	1	37	1	2	6	1	2	1	2	3	7	2	2	23
129382266	0.959	0.451		0.372	-0.375	1.747	2.424	1.394	1.5	3.779	4.849	75	36.742	2.862	0.099	0	42	2	2	4	5	1	2	1	5	12	2	1	74
129382451	1.294	0.28	0.28	0.249	-0.152	1.436	1.72	1.521	1.52	2.924	3.486	54.91	44.147	2.742	0.464	1	33	2	1	3	4	2	1	1	3	6	2	2	66
129382746	1.243	0.381	0.095	0.343	-0.192	1.53	1.932	1.482	1.338	3.184	3.474	60	46.476	2.604	0.401	1	38	1	1	2	3	2	1	1	2	5	2	2	27
129384175	1.585	0.325	0.471	0.281	-0.124	1.374	1.308	1.461	1.711	2.678	3.149	60	46.476	2.525	0.32	1	37	5	2	2	1	2	1	4	6	17	2	2	26
129384225	0.752	0.257	0.234	0.178	-0.299	1.272	1.69	1.55	1.455	2.923	3.45	42.474	45.353	2.123	1.133	1	37	3	2	3	1	2	1	1	3	6	2	2	35
129385163	0.854	0.293	-0.138	0.135	-0.269	1.33	1.161	1.539	1.215	2.832	1.902	60.056	39.251	2.265	0.475	1	15	3	2	2	1	1	1	3	4	10	2	2	30
129385316	0.357	0.376	0.157	0.07	-0.302		1.566		1.5		3.158	54.514	44.109	2.728	0.468	0	29	2	1	7	1	2	1	1	6	11	2	2	50
129385337	0.718	0.286	0.111	0.148	-0.253	1.543	1.708	1.484	1.288	3.138	2.933	75.715	27.358	2.805	0.226	1	35	6	1	2	1	2	1	1	6	11	2	2	46
129386590	0.495	0.439	0.344	0.04	-0.114	0.999	0.941	1.56	1.491	2.096	2.057	56.009	44.365	2.501	0.528	1	37	2	1	1	4	1	6	4	4	10	2	2	33
129386828	1.312	0.228	0.062	0.203	-0.126	1.06	1.857	1.522	1.121	2.372	2.77	63.63	41.429	2.701	0.363	1	35	2	2	2	1	1	1	1	3	7	2	2	29
129386980	1.508	0.24	0.403	0.207	-0.11	1.516	1.274	1.521	1.481	3.092	2.505	34.525	44.239	2.637	0.294	1	36	3	3	2	1	2	1	1	6	13	2	2	42
129387037	1.593	-0.126	0.363	0.315	-0.128	1.375	1.238	0.99	1.431	1.815	2.795	12.08	19.824	2.545	0.403	1	6	1	1	1	5	2	1	2	3	6	2	2	56
129387123	0.674	0.406	0.65	0.074	-0.125	0.924	1.019	1.346	1.793	1.662	2.576	60	46.476	2.47	0.329	1	35	5	2	2	1	1	1	1	4	9	2	2	26
129387175	0.935	0.375	0.443	0.107	-0.125	1.493	1.387	1.51	1.501	3.009	2.807	60	46.476	2.269	0.8	1	29	2	1	1	4	2	1	1	2	5	2	2	38
129387419		0.888	0.335		-0.375		2.424		1.5		4.849	45	51.962	1.83	1.426	0	32	6	2	2	1	2	1	1	4	9	2	2	23
129387554	0.919	0.393	0.262	0.099	-0.117	1.011	0.893	1.466	0.823	1.997	0.98	60	46.476	2.232	0.557	1	16	3	2	2	3	1	1	1	4	10	2	2	42
129387733	0.993	0.538	0.19	0.113	-0.126	1.115	1.362	1.788	1.027	2.943	1.871	60	46.476	2.631	0.257	1	7	3	1	2	1	2	1	1	3	7	2	2	50
129387926	1.465	0.402	0.31	0.33	-0.133	1.195	1.522	1.455	1.53	2.625	3.141	52.696	44.206	2.667	0.447	1	33	2	6	2	2	2	1	1	2	5	2	2	23
129388183	1.052	0.37	0.288	0.345	-0.221	1.326	1.534	1.295	1.417	2.439	2.873	41.445	35.223	2.632	0.14	1	5	2	1	2	1	1	1	1	3	6	1	2	40
129388203	0.822	0.56	0.319	0.121	-0.121	1.058	1.524	1.595	1.468	2.351	3.098	22.454	34.789	2.763	0.205	1	34	6	2	2	1	2	1	2	6	18	2	2	37
129388691	1.428	0.31	0.255	0.314	-0.132	1.23	1.638	1.619	1.398	5.307	3.065	70.584	36.167	2.291	0.495	1	38	2	2	1	4	1	6	1	6	13	1	2	61
129388805	1.426	-0.005	0.43	0.341	-0.132	1.452	1.406	1.149	1.556	2.228	2.909	33.782	44.424	2.662	0.223	1	33	2	2	3	1	1	1	1	2	5	2	2	23
129388905	0.278	0.517	0.561	0.015	-0.123	1.158	0.955	1.012	1.552	1.52	2.176	60	46.476	2.454	0.442	1	37	3	2	2	1	1	1	1	3	7	2	2	23
129389599	0.749	0.099	0.013	0.154	-0.286	1.599	1.701	1.574	1.329	3.62	3.072	55.548	36.559	2.518	0.185	1	2	1	1	3	1	2	1	2	1	1	2	2	29
129389650	1.014	0.237	0.25	0.399	-0.357	1.532	1.724	1.484	1.494	3.035	3.552	47.57	40.452	2.786	0.234	1	35	1	1	2	1	1	1	1	2	4	2	2	32
129389996	1.202	0.157	0.362	0.172	-0.093	0.861	1.104	0.954	2.098	1.121	3.149	50.246	45.04	2.546	0.458	1	34	2	3	2	4	2	1	1	3	6	2	2	52
129390233	0.545	0.427	0.548	0.063	-0.163	0.982	1.122	1.412	0.717	2.303	1.078	74.426	24.242	2.436	0.525	1	31	2	2	3	1	2	1	1	2	5	2	2	43
129390368	1.156	0.094	0.075	0.244	-0.145	1.314	0.987	1.616	0.666	4.368	0.9	69.846	24.924	2.226	0.343	1	24	4	2	2	1	2	1	1	6	13	2	2	50
129391560	0.598	0.356	0.455	0.106	-0.249	1.247	1.667	1.79	1.482	3.159	3.338	60	46.476	2.341	0.776	1	34	2	2	3	2	2	1	1	3	7	2	2	32
129391579	0.001	0.609	0.749	0	-0.125	1.633	0.933	4.531	1.873	9.897	2.488	60	46.476	2.684	0.085	1	31	6	2	2	1	1	1	1	6	17	2	2	32
129392204	0.479	0.44	0.33	0.056	-0.229	0.961	1.078	1.234	1.099	1.573	1.746	53.596	44.102	2.733	0.191	1	32	7	2	2	2	1	6	3	6	15	2	2	43
129392309	1.559	0.142	0.356	0.203	-0.07	1.086	1.277	1.14	1.708	1.691	2.936	54.231	44.094	2.214	0.751	1	37	1	3	1	1	2	1	1	2	5	2	2	36
129392667	0.989	0.145	0.199	0.37	-0.375	1.68	1.728	1.499	1.482	3.621	3.647	65.275	29.284	2.835	0.083	1	5	1	1	1	1	1	6	1	2	5	2	2	35
129392791	1675.48	0.401	0.612	0.216	0	1.846	2.214	1.512	1.5	3.72	4.427	60	46.476	2.913	0.113	0	9	2	1	2	1	2	1	2	6	11	1	2	23
129392883	0.641	0.321	0.224	0.106	-0.216	0.827	1.104	1.049	1.128	1.238	1.677	42.184	41.26	2.649	0.319	1	26	4	2	2	1	2	1	1	5	9	2	2	46
129393350	2.249		0.387	0.175	-0.171	0.984	1.487	0.486	1.685	0.631	2.459	4.026	9.862	2.446	0.357	0	7	2	1	1	3	2	1	1	2	5	2	2	48
129394004	0.503	0.323	0.24	0.126	-0.417	1.127	1.607	1.403	1.573	2.195	3.37	52.5	44.244	2.549	0.471	1	7	4	2	2	1	1	1	1	4	10	1	2	29
129394304		0.12		0.38		1.721		1.452		3.649		78.525	28.108	2.546	0.775	0	8	5	2	2	2	1	1	1	6	17	2	2	39
129395017	1.07	0.334	0.612	0.128	-0.125	1.513	2.214	1.614	1.5	3.288	4.427	45	51.962	1.771	1.431	1	31	4	2	2	1	1	1	1	6	11	2	2	41
129395126	1.899	0.455	0.002	0.372	-0.125	1.87	1.728	1.485	1.232	3.826	2.846	60	46.476	2.799	0.15	1	5	4	1	2	1	2	1	2	4	8	2	2	25
129395424	2.09	0.164	0.286	0.258	-0.085	1.801	1.052	1.503	0.803	3.664	1.118	55.47	39.821	2.392	0.638	1	29	1	1	3	1	2	6	1	2	5	2	2	34
129395584	1.259	0.613	0.338	0.103	-0.081	0.697	0.737	2.324	0.826	2.437	0.812	60	46.476	2.611	0.513	1	2	5	1	3	3	2	1	1	2	7	2	2	51
129395624	0.788	0.442	0.436	0.085	-0.121	1.167	1.387	1.561	1.667	2.422	3.125	52.56	44.232	2.787	0.197	1	29	2	2	1	1	2	1	3	3	6	2	2	51
129395913	0.417	0.452	0.281	0.061	-0.254	1.093	1.526	1.518	1.53	2.22	3.113	69.183	36.655	2.707	0.403	1	32	3	2	7	1	2	1	1	6	11	2	2	23
129396006	1	0.277	0.138	0.375	-0.375	1.604	1.852	1.5	1.5	3.207	3.703	40.572	45.491	2.873	0.312	1	30	1	3	6	4	2	1	1	3	7	2	2	68
129396159	0.978	0.266	0.155	0.362	-0.377	1.773	1.764	1.491	1.504	3.585	3.54	33.903	39.825	2.799	0.301	1	3	1	1	1	1	3	3	8	1	3	2	2	32
129396327	1.383	0.192	0.244	0.247	-0.114	0.982	0.983	0.935	0.885	1.753	1.155	47.546	41.123	2.379	0.308	1	31	2	1	3	4	2	1	1	6	11	2	2	30
129396781	0.532	0.327	0.231	0.075	-0.189	1.017	1.283	1.296	1.132	1.859	1.938	62.285	32.467	2.537	0.262	1	36	5	2	2	3	1	1	1	2	5	2	2	33
129397681	0.871	0.429	0.185	0.121	-0.138	0.932	1.425	1.279	1.019	1.671	1.926	56.302	44.45	2.573	0.352	1	35	7	1	2	2	1	1	1	4	9	2	2	36
129397723	1.536	0.336	0.351	0.132	-0.074	1.425	1.254	1.654	1.641	3.154	2.769	55.572	44.259	2.321	0.476	1	32	3	2	2	1	1	1	1	4	9	2	2	52
129397757	0.775	0.407	0.123	0.091	-0.159	1.466	1.136	1.606	0.89	3.104	1.345	67.156	20.707	2.403	0.287	1	32	4	2	2	1	1	1	1	4	10	2	2	26
129397771	1.318	0.291	0.249	0.218	-0.129	1.459	1.496	1.482	1.448	2.884	2.975	51.329	44.573	2.566	0.518	1	30	2	1	2	1	2	1	1	4	10	2	2	30
129397919	0.609	0.422	0.382	0.083	-0.203	1.517	1.6	1.545	1.485	3.096	3.222	46.947	40.365	2.56	0.588	1	29	2	6	4	1	2	1	1	3	7	2	2	48
129398115	0.723	0.125	0.51	0.178	-0.15	0.73	0.979	0.484	1.329	0.468	2.252	34.428	44.259	2.56	0.565	1	36	5	2	2	3	1	1	1	6	12	1	1	43
129398201	0.843	0.2	0.265	0.187	-0.197	1.45	1.629	1.293	1.457	2.508	3.428	38.985	41.374	2.567	0.406	1	19	6	2	2	1	2	1	4	6	18	2	2	35
129398349	0.687	0.359	0.19	0.157	-0.294	1.487	1.617	1.454	1.507	2.938	3.273	28.995	38.599	2.465	0.486	1	33	2	2	1	1	2	1	1	3	8	2	2	47
129398491	1.379	0.308	0.455	0.193	-0.124	1.54	1.301	1.445	1.545	3.136	2.725	45	49.295	2.556	0.438	1	2	2	2	3	5	2	1	1	3	6	2	2	39
129398601	0.66	0.404	-0.196	0.061	-0.167	1.159	0.868	1.724	0.521	3.004	0.604	75.476	24.062	2.42	0.306	1	36	3	1	2	2	2	1	1	3	6	2	2	23
129398791	0.835	0.4	0.408	0.09	-0.125	1.401	1.95	1.704	1.497	3.213	3.902	60	46.476	2.441	0.6	1	36	4	6	3	1	2	1	1	3	7	2	2	33
129398910		0.277		0.375		1.715		0.986		4.605		82.5	18.371	2.971	0.07	0	35	1	1	4	1	1	1	6	2	5	2	2	29
129399114	1.022	0.33	0.492	0.25	-0.248	1.634	1.391	1.466	1.423	3.298	2.855	36	49.295	2.353	1.165	1	4	1	1	1	4	2	1	1	1	2	2	2	30
129399485	0.66	0.43	0.622	0.067	-0.115	1.565	1.645	1.58	1.769	3.135	3.909	75.277	22.814	2.606	0.356	1	34	2	2	1	1	2	1	1	3	6	2	2	44
129399584	0.894	0.188	0.268	0.129	-0.193	1.376	1.339	1.217	1.484	2.247	2.701	30	46.476	2.109	0.795	1	30	2	1	3	4	2	1	1	3	6	2	2	62
129399601	0.396	0.455	0.182	0.064	-0.262	1.105	2.008	1.513	1.517	2.234	4.064	55.684	44.283	2.655	0.32	1	37	5	2	2	2	1	1	1	6	14	2	2	32
129399706	1.118	0.215	0.328	0.263	-0.191	1.615	1.587	1.51	1.486	3.274	3.306	60	46.476	2.231	0.847	1	31	2	2	7	3	2	1	1	1	2	2	2	28
129400252	0.974	0.294	0.293	0.375	-0.372	2.153	1.679	1.444	1.496	4.162	3.504	30	46.476	2.64	0.402	1	33	4	1	7	5	2	1	1	3	7	2	2	54
129400539	0.693	0.179	0.238	0.129	-0.149	1.269	1.335	1.543	0.869	2.73	1.545	49.288	45.576	1.817	0.512	1	20	3	2	2	3	2	1	1	6	14	2	2	69
129401057		0.145	0.693	0.306		1.63		1.41		3.452		59.832	34.221	2.711	0.295	0	37	5	2	2	1	1	1	4	3	8	2	2	28
129401293	1.17	-0.015	0.462	0.3	-0.228	2.316	1.445	1.441	1.541	4.446	3.03	36	49.295	2.29	1.158	1	31	6	6	2	3	1	1	1	6	12	2	2	33
129401416	1	0.106	0.12	0.375	-0.375	1.712	1.673	1.555	1.378	3.758	3.63	48.617	41.213	2.345	0.577	1	29	7	7	2	1	2	1	1	4	9	2	2	41
129401677	0.583	0.268	0.309	0.126	-0.297	0.712	1.414	1.672	1.486	1.927	2.802	60	46.476	2.486	0.819	1	38	1	4	7	3	2	1	1	5	8	2	2	54
129401751	0.631	0.251	0.364	0.141	-0.355	1.796	1.519	1.506	1.449	3.612	3.127	34.428	44.259	2.738	0.34	1	37	4	2	2	1	2	1	1	3	6	2	1	24
129402047	0.983	0.348	0.107	0.368	-0.375	1.735	1.92	1.487	1.531	3.577	3.984	55.986	44.358	2.775	0.221	1	28	6	2	1	1	2	1	2	6	18	2	2	48
129402062	1.003	0.309	0.461	0.131	-0.154	1.397	1.202	1.529	1.395	2.924	2.376	52.62	44.22	2.659	0.284	1	31	4	2	2	1	2	1	1	5	11	1	1	25
129402185	0.156	0.528	0.276	0.011	-0.15	1.059	1.748	1.7	1.548	2.392	3.608	56.302	44.45	2.69	0.283	1	30	5	2	2	1	2	1	1	4	9	2	2	31
129402417	0.801	0.396	0.612	0.194	-0.301	1.45	2.377	1.729	1.499	3.343	4.75	36	49.295	2.385	1.184	1	6	3	4	7	1	2	1	6	3	9	2	2	50
129402442	0.746	0.218	-0.24	0.169	-0.688	2.22	1.575	1.455	1.137	4.305	2.387	36	49.295	1.995	1.063	1	5	1	6	3	3	2	1	1	2	5	1	1	54
129402489			0.363		-0.241		1.579		1.526		3.193	0	0	2.179	1.097	0	35	2	2	3	1	2	1	1	4	9	2	2	46
129402608	0.754	0.359	0.623	0.153	-0.25	1.357	2.075	1.545	1.482	2.784	4.117	60	46.476	2.546	0.605	1	38	5	2	2	1	2	1	1	6	11	2	2	40
129403050	1	0.21	0.139	0.375	-0.375	1.697	1.697	1.614	1.386	3.654	3.654	37.914	36.251	2.867	0.104	1	30	2	1	2	1	2	1	3	3	6	2	2	29
129403139	1.754	0.365	0.433	0.115	-0.046	1.089	0.966	1.32	1.401	1.917	1.817	36	49.295	1.965	1.094	1	29	1	1	1	4	1	1	1	3	8	2	2	46
129403165	0.693	0.406	0.218	0.088	-0.146	2.989	1.529	5.228	1.659	21.224	3.516	47.226	40.399	2.114	0.51	1	9	4	1	2	1	1	1	1	3	9	2	2	49
129403182	1.201	0.239	0.288	0.195	-0.131	1.078	0.969	1.021	1.132	1.468	1.549	37.5	44.244	2.629	0.284	1	36	6	2	4	4	2	1	4	6	11	2	2	38
129403492	1.063	0.331	0.559	0.159	-0.125	1.268	1.303	1.472	1.784	2.512	3.151	60	46.476	2.419	0.585	1	38	1	7	7	3	2	1	8	3	6	2	2	33
129403622												45	63.64	0.554	0.954	0	29	1	1	1	1	2	6	2	4	9	2	2	56
129403802	0.599	0.387	0.497	0.087	-0.202	1.05	1.298	1.917	1.601	2.751	2.901	35.652	44.099	2.732	0.262	1	35	3	2	2	3	2	1	1	6	11	2	2	34
129403852	0.733	0.45	0.689	0.122	-0.245	1.653	0.851	1.502	2.048	3.312	2.492	60	46.476	2.93	0.077	1	36	1	6	7	3	2	1	1	2	4	2	2	47
129403946	1689.01	0.303	0.612	0.255	0	1.324	2.214	1.398	1.5	2.465	4.427	60	46.476	2.731	0.406	0	32	6	2	2	1	1	1	1	4	9	2	2	26
129404013	0.308	0.452	-0.024	0.039	-0.132	1.08	1.359	1.653	0.923	2.572	1.673	79.606	17.604	2.64	0.313	1	2	2	1	3	5	2	1	1	1	2	2	2	44
129404533	1.265	0.542	0.319	0.108	-0.072	1.097		1.779		2.721		56.374	44.473	2.576	0.23	0	32	4	6	4	1	2	4	1	3	7	2	2	46
129404636	0.653	0.411	0.484	0.115	-0.25	1.038	1.327	1.296	1.236	1.791	2.384	60	46.476	2.711	0.257	1	36	3	6	7	1	2	4	1	3	6	1	2	36
129404674		0.323		0.133		1.482		1.411		2.839		90	0	1.691	0.781	0	5	2	1	2	1	2	1	2	3	6	2	2	54
129404834	1.142	0.301	0.368	0.111	-0.081	1.051	0.799	0.906	1.22	1.276	2.049	16.72	28.271	2.58	0.468	1	38	3	2	1	4	2	1	1	4	9	2	2	48
129405156	1.056	0.249	0.344	0.376	-0.341	1.732	1.596	1.56	1.463	3.698	3.265	37.5	44.244	2.707	0.449	1	30	1	1	1	2	2	3	1	1	3	2	2	27
129405290	1.071	0.281	0.246	0.358	-0.279	1.576	1.616	1.362	1.56	3.456	3.363	52.454	34.605	2.789	0.248	1	32	2	6	6	1	1	1	1	5	9	2	2	65
129405299		0.317		0.365		1.43		1.508		3.133		72	40.249	2.226	1.146	0	37	5	2	7	1	2	6	1	4	9	2	2	23
129405338	0.862	0.277	0.444	0.146	-0.166	1.102	1.432	1.609	1.496	2.568	2.952	63.914	41.088	2.505	0.523	1	30	2	5	3	1	2	1	1	3	8	1	1	44
129405508	2.772	0.345	0.457	0.158	-0.029	1.715	1.142	1.327	1.273	3.035	1.92	30	46.476	1.943	0.688	1	31	3	2	7	3	2	1	1	2	5	2	2	48
129405982	0.523	0.353	0.442	0.072	-0.204	1.146	1.307	1.438	1.464	2.218	2.683	41.897	41.078	2.694	0.235	1	34	2	6	1	1	2	1	1	3	7	2	2	31
129406052		0.079		0.272		1.793		1.476		3.578		82.95	12.21	1.016	1.256	0	30	6	6	2	1	1	1	1	2	5	2	2	26
129406109	0.589	0.447	0.502	0.125	-0.298	1.175	1.464	1.457	1.463	2.366	3.031	60	46.476	2.815	0.131	1	35	3	1	2	4	1	6	1	6	15	2	2	31
129406250	1.163	0.279	0.39	0.127	-0.107	0.883	0.75	1.217	1.503	1.447	1.69	36.145	44.092	2.497	0.475	1	36	1	1	1	2	1	1	1	2	5	2	2	53
129406278	1	0.103	0.31	0.375	-0.375	1.858	2.109	1.524	1.49	3.908	4.259	58.23	44.141	2.259	1.112	1	30	1	1	1	4	2	1	1	2	5	2	2	26
129406949	1.409	0.041	0.331	0.262	-0.131	1.465	1.338	1.29	1.47	2.577	2.806	34.208	39.91	2.608	0.43	1	29	5	1	2	1	1	1	1	7	18	2	2	29
129406970	1.006	0.267	0.35	0.348	-0.314	1.442	1.651	1.406	1.551	2.701	3.489	54.099	44.091	2.607	0.395	1	3	4	1	1	4	2	1	3	3	6	2	2	25
129407211	0.371	0.417	0.168	0.05	-0.244		1.672		1.03		2.263	61.949	36.092	2.596	0.462	0	31	3	2	2	5	1	1	1	3	7	2	2	69
129407319	1	0.283	0.277	0.375	-0.375	1.689	1.604	1.463	1.5	3.45	3.207	60	46.476	2.554	0.503	1	36	1	1	1	1	2	1	1	4	10	1	1	24
129407331	0.917	0.31	0.138	0.3	-0.375	2.037	1.987	1.505	1.479	4.153	4.028	36	49.295	2.065	1.262	1	38	5	1	2	1	2	1	1	7	18	2	2	53
129407723	1.192	0.356	0.359	0.151	-0.105	1.201	1.436	1.629	1.551	2.746	3.015	45	45	2.025	1.135	1	34	1	2	6	1	2	1	1	3	6	2	2	63
129407858	1.022	0.332	0.242	0.159	-0.171	1.532	1.611	1.526	1.415	3.116	3.06	52.343	31.494	2.285	0.376	1	6	3	1	2	5	2	1	2	4	9	1	2	46
129407936	1	0.144		0.375	-0.375	1.728	2.424	1.491	1.5	3.471	4.849	75	36.742	2.554	0.808	0	37	3	1	7	1	2	1	1	3	7	2	2	40
129408143	1.326	0.366	-0.091	0.13	-0.143	1.416	0.579	1.561	0.291	3.117	0.223	77.592	20.112	2.24	0.602	1	6	3	3	2	3	2	1	1	4	10	1	1	54
129408268	0.986	0.39	0.29	0.374	-0.375	1.811	1.626	1.538	1.504	3.776	4.15	30	46.476	2.613	0.181	1	35	1	6	1	1	2	1	2	2	5	2	2	45
129408426	0.75	0.448	0.298	0.086	-0.133	1.331	1.441	1.513	1.486	2.646	2.905	64.71	35.468	2.673	0.378	1	2	3	1	3	1	2	1	3	2	5	2	2	47
129409238	0.891	-0.076	0.085	0.195	-0.314	1.262	1.419	0.829	1.154	1.414	2.293	39.897	45.113	1.924	0.903	1	33	4	1	2	5	1	1	1	6	13	1	2	60
129409325	0.922	0.639	0.775	0.118	-0.12							60	46.476	2.885	0.099	0	32	2	6	4	3	2	1	1	4	9	2	2	47
129410577	1.295	0.361	0.395	0.125	-0.094	1.358	1.373	1.422	1.528	2.629	2.847	40.445	35.68	2.503	0.213	1	5	2	1	2	1	2	1	2	2	5	2	2	54
129410765	0.917	0.367	0.254	0.102	-0.122	1.267		1.746		3.217		48.942	36.166	2.212	0.665	0	34	1	2	7	1	2	1	1	3	7	2	2	46
129410944	0.528	0.42	0.282	0.043	-0.114	0.718	0.824	1.201	1.014	1.157	1.164	55.572	44.259	2.499	0.34	1	24	2	3	2	2	2	1	6	3	7	2	2	53
129411122	1.164	0.3	0.173	0.239	-0.153	1.308	1.778	1.523	1.492	2.66	3.56	56.439	44.494	2.614	0.404	1	36	3	1	2	1	2	1	2	4	9	1	1	26
129411972	0.99	0.223	0.347	0.15	-0.158	1.342	1.32	2.344	1.375	4.881	2.53	37.094	44.172	2.197	0.523	1	5	3	1	3	3	2	1	1	3	6	2	2	49
129412384	0.913	0.335	0.448	0.106	-0.122	0.695	0.781	1.012	0.944	0.946	1.057	52.509	44.242	2.587	0.243	1	34	1	1	1	1	1	1	4	4	9	2	2	30
129413293	0.799	0.348	0.221	0.066	-0.123	0.991	0.854	1.648	0.74	2.277	0.87	61.78	36.124	2.452	0.555	1	8	2	1	1	4	1	1	6	4	8	2	2	43
129413658	1	0.241	0.395	0.215	-0.242	1.541		1.413		2.987		30.714	33.636	2.458	0.289	0	37	1	3	1	4	2	1	1	3	6	2	2	34
129413671	0.958	0.282	0.046	0.186	-0.161	1.55	1.704	1.238	1.408	2.64	3.304	36.725	41.284	2.286	0.235	1	7	1	1	4	1	2	1	1	3	6	2	2	23
129413930	0.788	0.562	0.379	0.12	-0.168	1.079	1.407	2.156	1.466	3.211	2.892	45	49.295	2.61	0.214	1	38	2	2	6	1	2	1	1	3	6	2	2	45
129416416		0.323	0.762	0.109		1.089	4.951	1.579	14.236	2.432	93.972	48.542	46.073	2.596	0.219	0	37	5	2	3	1	2	1	1	4	10	2	2	26
129417982	0.917	0.397		0.121	-0.142	1.348	1.227	2.067	0.738	4.181	1.198	75	36.742	2.133	0.422	0	6	6	2	3	2	2	1	3	6	15	1	2	50
129422534	0.902	0.168	1.026	0.136	-0.122							55.913	39.967	2.358	0.721	0	37	2	1	4	1	1	1	1	4	10	2	2	32
129423538	1.511	0.396		0.335	-0.125	1.435	1.759	1.642	1.178	3.407	2.763	72	40.249	2.008	1.039	0	33	3	2	6	1	2	6	1	3	9	1	1	36
129424297	0.737	0.251	0.565	0.151	-0.322	1.252	1.532	1.655	1.533	2.838	3.214	49.416	45.498	2.325	0.405	1	9	2	1	2	1	1	1	2	2	5	1	2	46
129426381	0.851	0.332	0.32	0.111	-0.133	1.346	1.478	1.534	1.469	2.814	2.944	39.892	41.533	2.517	0.414	1	30	1	4	7	4	2	4	1	3	7	2	2	50
129427845	0.135	0.528	0.182	0.015	-0.296	0.928	1.887	1.707	1.511	2.114	3.787	41.491	46.096	2.928	0.113	1	35	1	6	1	1	1	1	1	1	3	2	2	43
129428179	1.979	0.018	0.367	0.207	-0.068	1.601	1.547	1.334	1.535	2.977	3.167	45	45	2.088	1.164	1	35	1	3	1	5	2	1	1	3	6	2	2	65
129428536	0.644		0.122	0.099	-0.332	1.432	1.547	1.256	1.459	2.406	3.816	19.636	36.222	1.761	0.747	0	37	3	1	2	1	1	1	1	4	9	2	2	23
129429858	0.646	0.395	0.265	0.069	-0.17	0.94	1.031	3.079	0.731	5.658	1.005	77.508	21.793	2.586	0.542	1	33	3	2	4	3	2	1	1	3	8	1	2	39
129430764	1.608	0.109	0.366	0.219	-0.063		1.331		1.347		2.432	48.155	17.453	2.334	0.197	0	30	1	1	1	1	2	6	1	3	6	2	2	55
129431645	0.803	0.396	0.204	0.221	-0.325	1.567	1.635	1.561	1.489	3.329	3.289	32.809	38.86	2.328	0.538	1	34	2	1	4	1	1	4	1	3	6	2	2	27
129436186	0.924	0.193	0.376	0.262	-0.357	1.732	1.538	1.533	1.468	3.58	3.116	36	49.295	1.963	1.084	1	32	1	2	7	2	1	1	1	2	5	2	2	25
129436371	0.755		0.351	0.125	-0.147	0.987	1.224	0.628	1.456	0.827	2.432	15	36.742	2.408	0.548	0	27	6	6	4	3	2	1	1	4	9	1	1	49
129436384	1.026	0.476	0.253	0.208	-0.173	1.346	1.249	1.21	1.489	2.191	2.997	20.068	31.187	2.536	0.47	1	23	6	6	2	1	2	1	1	3	8	1	1	54
129436538	0.586	0.524	0.446	0.116	-0.295	1.265	1.465	1.915	1.429	3.301	3.05	45	49.295	2.678	0.304	1	22	2	2	1	1	2	1	1	6	11	2	2	63
129436540	1.133	0.295	0.257	0.208	-0.134	1.068	1.073	1.19	1.423	1.698	2.392	52.803	42.042	2.732	0.239	1	24	4	2	3	1	1	1	1	7	18	2	2	31
129436572	0.899	0.288	0.409	0.086	-0.083	0.959	1.361	1.22	1.5	1.583	2.721	50.615	44.864	2.496	0.48	1	23	6	2	2	4	2	1	1	4	10	2	1	72
129436614	0.605	0.397	0.417	0.113	-0.231	1.078	1.316	3.321	1.478	5.127	2.675	43.374	45.147	2.317	1.149	1	23	2	2	2	1	2	1	1	4	10	2	2	46
129436659	0.419	0.365	0.209	0.058	-0.287	1.408	1.807	1.383	1.532	2.597	3.671	29.236	41.781	1.73	1.236	1	15	3	1	1	1	2	1	2	4	10	2	2	32
129436825	0.925	0.434	0.451	0.088	-0.1	1.067	1.183	1.491	1.797	2.122	2.918	45	49.295	2.403	0.414	1	23	7	2	2	1	1	1	1	7	11	2	2	31
129436873	0.908	0.326	0.381	0.102	-0.102	1.219	1.345	1.455	1.201	2.601	2.163	71.981	28.497	2.477	0.629	1	19	5	2	2	1	2	1	1	4	9	2	2	23
129436896	1.767	-0.33	0.372	0.151	-0.053	1.139	1.134	0.678	1.67	1.027	2.543	30	46.476	2.027	0.895	1	24	5	2	2	1	2	1	4	3	7	2	2	34
129436990	0.571	0.376		0.126	-0.375	1.62	2.289	1.487	1.402	3.261	4.28	60	51.962	1.377	1.516	0	13	3	2	2	1	1	1	1	4	9	2	2	26
129437018	2.135	0.271	0.469	0.185	-0.049	1.199	1.264	1.384	1.679	2.75	2.829	69.346	32.274	2.858	0.123	1	15	5	2	2	3	1	1	1	6	11	2	2	32
129437026	1.143	0.438	0.664	0.125	-0.115	1.257	1.63	1.437	4.984	2.484	11.035	60	46.476	2.79	0.129	1	16	3	2	2	1	1	1	1	7	11	2	2	38
129437350	0.675	0.266	0.434	0.169	-0.362	1.25	1.481	1.56	1.5	2.813	3.048	63.054	42.144	2.609	0.567	1	25	6	2	2	1	1	1	1	7	11	2	2	23
129437379	1.016	0.116	0.16	0.327	-0.328	1.566	1.664	1.009	1.479	2.111	3.357	19.512	27.589	1.909	1.146	1	25	1	2	1	3	2	1	1	2	5	2	2	60
129437625	0.608	0.248	0.116	0.128	-0.312	1.176	1.674	1.365	1.381	2.36	3.086	55.629	44.271	2.707	0.29	1	27	3	1	2	1	1	1	1	6	11	2	2	40
129437636	1.04	0.303	0.262	0.105	-0.125	1.308	0.873	1.295	0.712	2.322	0.835	69.878	31.277	2.244	0.377	1	12	5	2	2	1	1	1	4	6	17	2	2	46
129437726	0.409	0.409	0.356	0.078	-0.374	1.466	1.822	1.644	1.426	3.214	3.938	30	46.476	2.611	0.566	1	12	3	6	3	1	1	1	1	6	11	1	1	39
129437798	1	0.322	0.855	0.375	-0.375	1.852	2.424	1.5	1.5	3.703	4.849	54	49.295	2.362	1.175	1	21	6	2	3	1	2	1	1	6	14	2	2	23
129437847	1.249	0.256	0.311	0.217	-0.141	1.642	1.691	1.55	1.51	3.397	3.423	44.14	40.782	2.499	0.42	1	15	3	1	4	1	2	1	8	4	9	2	2	27
129438111	0.217	0.52	0.607	0.012	-0.122	0.77	1.078	2.01	2.801	2.119	4.138	60	46.476	2.738	0.252	1	15	3	1	2	1	2	1	1	4	10	2	2	32
129438116	0.656	0.253	0.453	0.148	-0.317	1.028	1.426	1.541	1.523	2.204	3.006	48.846	45.863	2.793	0.244	1	27	2	2	3	1	2	1	1	5	9	1	1	46
129438184	0.453	0.412	0.612	0.094	-0.375	1.399	2.405	1.535	1.497	2.842	4.802	60	46.476	2.531	0.629	1	21	3	1	1	3	2	6	1	2	5	2	2	53
129438233	0.719	0.616	0.446	0.12	-0.205	1.071	1.051	2.227	1.407	3.266	2.192	30	46.476	2.729	0.417	1	13	2	1	2	1	2	1	1	4	9	1	2	45
129438311	1.041	0.321	0.335	0.142	-0.123	1.298	1.818	1.241	1.503	2.14	3.658	52.392	41.849	2.383	0.568	1	13	3	3	2	2	2	1	2	6	15	2	2	34
129438572	1.219	0.235	0.41	0.245	-0.164	0.951	0.984	1.145	0.969	2.458	1.33	65.889	38.988	2.709	0.117	1	20	5	2	2	3	1	1	1	4	9	2	2	51
129438952	1	0.153	0.277	0.375	-0.375	1.808	1.721	1.529	1.482	3.678	3.459	60	46.476	2.232	0.837	1	26	3	2	2	1	1	1	1	2	5	2	2	25
129439499		0.145		0.372		1.641		1.451		3.361		90	0	1.33	1.209	0	9	1	1	1	4	2	1	1	1	4	2	2	24
129439936	0.011	0.582	0.228	0	-0.166	1.842	1.469	3.175	1.278	7.797	2.58	45	49.295	2.058	0.625	1	24	4	2	2	1	2	1	4	6	18	2	2	43
129440331	1.077	0.246	0.79	0.165	-0.119	1.042	3.171	1.275	5.23	2.625	22.264	71.346	29.719	2.795	0.243	1	20	2	1	2	4	2	4	1	4	10	2	2	60
129440654	1.038	0.303	0.305	0.132	-0.128	1.434	1.292	1.561	1.365	3.094	2.389	50.99	44.703	2.549	0.244	1	22	5	2	2	1	1	1	1	6	18	1	1	44
129441044	0.871	0.17	0.322	0.305	-0.375	1.45	1.852	1.542	1.5	3.067	3.703	63.525	41.557	2.859	0.15	1	21	2	2	1	2	2	1	3	2	5	1	1	49
129441180	0.861	0.276	0.855	0.322	-0.375	1.329	2.424	1.49	1.5	2.645	4.849	60	46.476	2.744	0.384	1	21	4	1	2	1	1	1	1	4	9	2	2	25
129441976	0.753	0.489	0.127	0.124	-0.234	1.307	1.354	1.838	1.059	3.488	1.908	45.084	45	1.957	1.176	1	23	3	2	2	1	1	1	3	3	6	1	1	21
129442146	0.822	0.258	0.453	0.092	-0.115	0.858	0.982	1.072	1.464	1.248	1.986	52.5	44.244	2.371	0.695	1	10	1	1	1	1	1	1	2	4	10	2	2	53
129443247	0.905	0.405	0.536	0.146	-0.166	1.282	1.169	1.469	1.449	2.509	2.389	60	46.476	2.716	0.212	1	16	3	2	2	1	1	1	1	6	17	1	2	28
129443660	1.117	0.271	0.307	0.375	-0.292	1.631	1.557	1.359	1.678	3.61	3.483	52.546	44.234	2.903	0.102	1	16	3	2	2	1	1	1	1	2	5	2	2	26
129444423	0.094	0.527	0.364	0.004	-0.152	1.959	1.648	2.626	1.418	6.87	3.189	55.572	44.259	1.994	0.624	1	22	6	2	2	1	1	1	1	4	10	2	2	39
129444876	0.758	0.412	0.262	0.228	-0.375	1.508	1.711	1.666	1.579	3.442	3.786	37.108	44.174	2.707	0.128	1	18	2	1	3	1	1	1	1	5	11	2	2	35
129444942	1.29	0.345	0.252	0.247	-0.139	1.457	1.781	1.423	1.601	3.138	3.821	71.445	36.026	2.736	0.427	1	25	2	1	2	1	2	1	1	3	6	2	2	50
129445044	1.106	0.514		0.167	-0.125	1.052	1.399	1.514	0.922	2.283	1.719	72	40.249	1.997	1.01	0	17	5	2	3	1	1	1	1	6	17	1	2	32
129445537	2.183	0.35	0.385	0.155	-0.048	0.997	0.849	1.666	1.477	2.411	1.721	37.5	44.244	2.509	0.6	1	21	4	6	2	5	2	1	1	6	15	2	2	73
129445833	1.164	0.441	0.3	0.369	-0.281	1.57	1.765	1.613	1.379	3.619	3.391	60	46.476	2.744	0.176	1	16	4	3	2	1	2	1	1	4	8	2	2	50
129445955	0.271	0.508	0.215	0.021	-0.143	1.067	1.464	1.961	1.421	2.804	2.821	45	49.295	2.457	0.762	1	26	5	2	7	1	2	1	1	6	18	2	2	34
129446106	0.785	0.343		0.187	-0.164	2.046	1.272	-3.104	0.767	18.061	1.3	83.459	16.021	2.644	0.286	0	19	6	2	2	3	1	1	1	6	12	2	2	38
129446178	1.618		0.229	1.117	-0.213	2.864	1.318	1.346	1.502	5.138	2.694	30	46.476	2.369	0.779	0	18	5	2	2	1	2	1	1	4	9	2	2	40
129446289	1	0.152	0.245	0.375	-0.375	1.688	1.822	1.49	1.434	3.558	3.711	69.924	31.576	2.575	0.366	1	25	6	2	2	4	1	1	1	4	10	2	1	34
129446701	0.722	0.47	0.148	0.227	-0.299	1.147	1.922	1.35	1.432	2.196	3.736	55.984	44.358	2.565	0.22	1	20	4	2	2	1	2	1	1	6	15	2	2	36
129447187	1.423	0.649		0.224	-0.125	1.172	1.503	2.142	0.996	3.659	1.995	60	46.476	2.622	0.184	0	19	3	2	2	1	1	1	1	4	9	2	2	50
129447296	0.612	0.339	0.345	0.078	-0.18	1.248	1.114	1.371	1.415	2.288	2.398	45.073	42.17	2.656	0.298	1	21	5	2	3	1	2	1	1	6	17	2	2	51
129447919	1.134	0.269	0.362	0.29	-0.201	1.329	1.309	1.039	1.057	1.838	1.84	52.5	44.244	2.791	0.173	1	22	6	2	2	1	2	1	1	6	18	1	1	40
129448424	0.757	0.425	1.319	0.081	-0.125	1.186	1.021	1.453	1.983	2.288	2.773	60	46.476	2.529	0.482	1	20	4	1	2	1	1	1	1	4	10	2	2	33
129448870	1.199	0.298	0.269	0.237	-0.156	1.314	1.37	1.418	1.498	2.49	2.776	40.519	45.459	2.584	0.422	1	22	5	2	3	2	2	1	1	6	11	2	2	33
129448940	0.447	0.411	0.2	0.074	-0.258	1.131	1.478	1.214	1.431	1.816	2.903	51.019	44.691	2.664	0.373	1	23	6	6	2	1	1	1	1	4	9	2	2	28
129448988	0.449		0.048	0.125	-0.263	0.463	1.269	0.243	1.229	0.15	2.563	15	36.742	1.908	0.741	0	14	3	1	2	1	2	6	4	6	16	2	2	39
129449119	1	0.28	0.138	0.375	-0.375	1.689	1.689	1.506	1.494	3.379	3.379	63.975	36.079	2.933	0.105	1	17	2	2	1	1	2	1	1	2	5	2	2	23
129449271	0.699	0.324	0.337	0.075	-0.105	1.099	1.744	1.062	1.514	1.536	3.493	50.65	36.373	2.361	0.598	1	18	4	2	1	2	2	1	1	3	7	2	2	53
129449498	0.876	0.274	-0.256	0.197	-0.251	1.458	1.599	1.481	1.01	3.044	2.155	71.892	28.881	2.614	0.438	1	27	2	3	2	1	1	1	1	3	7	2	2	47
129449786	0.958	0.067	0.18	0.151	-0.16	1.678	1.695	1.499	1.486	3.401	3.411	33.883	44.395	2.172	0.782	1	20	3	2	2	1	2	1	3	4	10	1	2	57
129450033	0.95	0.263		0.197	-0.193	1.502	2.408	1.533	1.496	3.085	4.794	60	46.476	2.381	0.867	0	29	4	2	4	3	2	1	1	2	5	2	2	27
129450355	0.75	0.794	0.43	0.12	-0.121	0.77	1.413	0.697	1.512	0.723	2.877	25.427	39.517	1.996	1.131	1	22	2	2	2	1	1	1	4	4	9	2	2	49
129450524	1	0.283	0.21	0.375	-0.375	1.689	1.697	1.463	1.614	3.45	3.654	47.881	40.516	2.793	0.194	1	11	2	1	1	1	1	1	1	2	5	2	2	23
129451024	0.865	0.269	0.273	0.277	-0.376	1.702	1.788	1.506	1.493	3.406	3.617	60.393	42.087	2.412	1.188	1	25	5	1	2	2	1	1	1	6	11	2	2	43
129451316	1	0.16	0.305	0.375	-0.375	1.815	1.815	1.521	1.479	3.655	3.655	54.244	40.67	2.898	0.112	1	28	1	3	1	1	2	1	1	3	7	2	2	23
129451340	0.826	0.358	0.119	0.119	-0.161	1.459	1.133	2.71	0.785	6.921	1.194	76.212	22.323	2.146	0.314	1	5	2	1	3	1	2	1	1	3	8	2	2	32
129452008	1.176	0.364	0.441	0.151	-0.113	1.488	1.446	1.394	1.645	2.81	3.234	34.581	44.228	2.175	0.378	1	28	3	6	2	1	2	1	1	3	6	1	2	40
129452695	115.132	0.609	0.63	0	0	2.142	0.665	7.625	1.785	21.848	1.582	60	46.476	2.81	0.176	1	23	5	2	2	1	1	1	1	4	9	2	2	40
129453116	0.635	0.346	0.593	0.101	-0.168	0.983	1.38	0.83	1.499	1.079	2.868	54	49.295	1.866	1.108	1	25	5	2	2	1	2	1	1	6	18	2	2	36
129453512	0.42	0.073	0.322	0.223	-0.375	0.754	2.003	0.51	1.484	0.522	4.001	60	46.476	1.918	0.762	1	24	3	2	2	3	1	1	1	5	10	2	2	50
129454142	1.287	0.306	0.456	0.13	-0.071	1.42	1.57	1.422	1.823	2.955	3.817	59.811	34.138	2.771	0.288	1	14	3	2	2	1	1	1	3	3	7	2	2	23
129454679	0.692	0.567	0.133	0.16	-0.329	1.413	1.538	1.506	1.424	2.846	2.991	33.718	39.583	2.839	0.179	1	23	4	1	1	1	1	1	1	2	5	2	2	49
129454846	0.772	0.336	0.405	0.082	-0.118	0.856	5.223	1.294	9.724	1.847	68.21	64.957	29.592	2.674	0.189	1	28	5	6	2	1	2	1	1	4	9	2	2	35
129454943	0.004	0.593		0	-0.375	0.84	2.416	2.353	1.494	2.642	4.815	60	46.476	2.895	0.114	0	17	1	3	2	2	2	1	1	2	5	1	1	46
129455158	0.526	0.344	0.231	0.083	-0.186	1.215	1.565	1.512	1.277	2.489	2.716	60	46.476	2.084	0.731	1	21	2	4	4	3	1	1	2	3	6	2	2	39
129455439	1	0.269	0.988	0.375	-0.375	1.864	1.864	1.908	1.092	2.714	2.714	75	23.238	2.846	0.076	1	21	6	2	2	2	1	1	1	6	15	1	1	42
129455473	0.148	0.53	0.395	0.011	-0.195	1.188	1.289	1.462	1.493	2.292	2.668	45	49.295	2.509	0.579	1	28	3	6	2	1	2	1	1	3	8	2	2	23
129455633	1.261	0.067	0.194	0.302	-0.151	1.45	1.6	1.125	1.606	2.29	3.526	36.591	44.115	2.314	0.687	1	22	4	2	2	1	2	6	1	6	18	2	2	29
129455967	1.326	0.024	0.322	0.591	-0.25	1.686	1.234	1	1	2.248	1.646	60	46.476	2.695	0.397	1	25	2	2	1	5	1	1	1	2	5	1	2	54
129475080	0.958	0.29	0.12	0.181	-0.137		1.285		1.127		1.969	53.989	35.437	2.346	0.365	0	4	3	1	2	1	1	1	2	3	8	1	2	47
129479844	0.642	0.319	0.855	0.174	-0.375	1.306	2.424	1.68	1.5	2.971	4.849	60	46.476	2.587	0.584	1	53	4	2	2	1	1	1	1	4	10	2	2	45
129479856	0.938	0.593	0.09	0.298	-0.375	1.749	1.852	1.09	1.5	2.55	3.703	36	49.295	1.692	1.011	1	52	5	2	6	3	1	1	1	3	7	2	2	26
129479862	0.59	0.358	0.51	0.065	-0.175	1.381	1.17	1.611	1.494	2.98	2.87	34.079	44.341	2.525	0.261	1	42	3	2	6	4	2	1	1	3	9	2	2	61
129479869	1.015	0.185	0.174	0.256	-0.252	1.651	1.605	1.495	1.46	3.352	3.275	41.32	45.976	2.701	0.315	1	53	4	2	6	1	1	6	1	4	10	2	2	27
129479883			0.368		-0.105		1.303		1.563		2.865	7.761	17.354	1.96	1.19	0	52	4	2	6	3	1	1	1	2	5	2	2	28
129479912	0.5	0.348	0.353	0.074	-0.192	1.222	1.831	1.423	1.47	2.322	3.697	48.525	46.085	2.662	0.291	1	53	3	2	6	1	2	1	1	4	10	2	2	26
129479921	0.709	0.34	0.231	0.217	-0.375	1.377	1.686	1.266	1.54	2.312	3.437	31.101	37.375	2.625	0.534	1	45	3	2	7	1	1	1	1	3	6	2	2	27
129479933	0.035	0.566	0.402	0.002	-0.307	0.933	1.095	1.608	1.48	2	2.572	30	46.476	2.717	0.447	1	49	3	2	4	1	2	1	1	4	9	2	2	25
129479935	0.698	0.392	0.505	0.11	-0.21	0.936	1.206	1.649	1.605	2.12	2.683	45	49.295	2.6	0.482	1	50	4	2	6	1	2	1	1	3	7	2	2	31
129479946		0.956	0.267		-0.258		1.661		1.495		3.371	45	45	2.329	1.157	0	51	2	2	6	3	1	1	1	4	9	2	2	50
129479957	1	0.227	0.855	0.375	-0.375	1.859	2.424	1.513	1.5	3.804	4.849	54	49.295	2.232	1.225	1	46	3	1	2	1	2	4	1	3	7	2	2	24
129479964		0.607	0.788	0.104		2.124		3.458		9.878		36	49.295	2.046	1.057	0	48	1	2	6	1	2	1	1	4	9	2	2	23
129479989	0.726	0.271	0.05	0.182	-0.541	1.662	1.508	1.515	1.324	3.364	2.662	60	46.476	2.175	0.828	1	53	1	2	6	1	2	1	1	3	6	2	2	23
129479994	0.819	0.349	0.31	0.112	-0.135	1.135	1.489	1.435	1.661	2.324	3.396	41.728	40.597	2.545	0.404	1	45	3	3	2	1	2	1	1	4	9	2	2	38
129479999	1.051	0.328	0.405	0.285	-0.25	1.455	1.551	1.524	1.554	2.954	3.271	54	49.295	2.237	1.121	1	45	2	1	6	1	2	1	5	5	11	2	2	27
129480001	0.998	0.295	0.091	0.128	-0.145	1.529	1.454	1.459	1.636	3.084	3.333	43.418	36.22	1.81	1.082	1	50	4	2	6	1	1	1	1	3	7	2	2	25
129480039	0.89	0.066	0.275	0.31	-0.361	1.568	1.568	1.231	1.345	2.575	3.464	20.313	36.443	2.407	0.493	1	54	1	6	6	1	2	1	1	3	6	2	2	23
129480055	0.777	0.412	0.855	0.162	-0.25	1.532	2.314	1.543	1.5	3.143	4.628	60	46.476	2.866	0.218	1	43	3	2	2	1	1	1	1	6	13	2	2	27
129480089	0	0.658	0.171	0	-0.291	1.627	1.431	5.672	1.337	12.307	3.155	30	46.476	2.557	0.862	1	48	3	5	2	1	2	1	1	4	9	2	2	37
129480127	0.81	0.245	0.196	0.187	-0.376	1.649	1.615	1.514	1.548	3.597	3.553	38.569	41.556	2.442	0.456	1	44	3	4	4	3	2	6	1	2	5	2	2	43
129480159	1	0.303	0.127	0.375	-0.375	1.859	1.732	1.487	1.493	3.804	3.459	56.117	44.395	2.776	0.29	1	42	2	2	2	1	2	1	2	3	7	1	1	23
129480199	1.116	0.421	0.422	0.074	-0.069	1.39	1.185	1.762	1.544	3.28	2.464	45.068	40.508	2.732	0.229	1	51	6	2	6	3	2	1	1	6	14	2	2	43
129480241	59.682	0.141	0.576	0.344	0	1.492	1.495	1.315	1.685	2.619	3.359	54	49.295	1.567	0.901	1	48	6	5	2	2	1	1	1	6	18	2	2	35
129480244	1	0.225	0.281	0.375	-0.375	1.698	1.695	1.537	1.474	3.457	3.421	57.119	38.41	2.749	0.266	1	43	6	2	2	1	1	1	1	4	10	2	2	31
129480346			0.404	1.5	-0.12	1.648	1.368	3.724	1.52	8.184	2.868	36	49.295	2.104	1.169	0	51	6	2	6	1	2	1	1	4	9	2	2	31
129480356	0.702	0.438	0.305	0.079	-0.134	1.218	1.539	1.53	1.49	2.483	3.098	54.591	44.115	2.783	0.149	1	44	3	2	3	1	2	1	1	2	5	2	2	26
129480393	0.593	0.362	0.294	0.074	-0.163	1.596	1.642	1.504	1.5	3.195	3.285	35.615	44.101	2.422	0.919	1	52	1	3	3	1	2	1	1	3	7	2	2	24
129480395	0.884	0.317	0.138	0.287	-0.375	1.591	1.852	1.504	1.5	3.186	3.703	48.437	45.652	2.244	1.163	1	42	3	3	2	1	2	6	1	2	5	2	2	23
129480454	1.839	0.555	0.459	0.125	-0.044	1.229	1.378	1.587	1.623	2.642	2.973	36	49.295	1.969	1.098	1	54	3	2	6	1	2	6	1	6	11	2	2	25
129480477	1.019	0.242	0.163	0.412	-0.375	1.643	1.758	1.547	1.471	3.387	3.579	40.572	45.491	2.602	0.578	1	51	1	5	6	4	2	1	1	4	9	2	2	55
129480532	0.413	0.352	0.612	0.092	-0.375	1.067	2.405	1.323	1.497	1.893	4.802	60	46.476	2.437	0.595	1	53	2	5	6	1	1	1	1	4	10	2	2	25
129480552	0.988	0.24	2.044	0.117	-0.123	0.801		0.896		0.99		45	49.295	2.373	0.732	0	44	2	6	1	4	2	1	1	3	9	2	2	54
129480597	1.049	0.169	0.343	0.323	-0.271	1.499	1.489	1.377	1.709	3.474	3.392	63.23	41.922	2.617	0.355	1	33	6	2	2	1	1	1	1	4	9	2	2	43
129480642	0.736	0.386	0.143	0.118	-0.168	1.326	1.919	1.505	1.429	2.733	3.65	52.148	41.857	2.521	0.423	1	39	6	2	6	1	2	1	1	4	9	1	1	25
129480674	1.267	0.212	1.937	0.15	-0.124	1.689	2.182	4.366	5.271	10.164	15.745	60	46.476	2.3	0.72	1	51	4	2	6	4	1	1	1	4	10	2	2	31
129480787	0.854	0.399	0.311	0.076	-0.119	1.238	0.991	1.612	0.825	2.758	1.12	77.312	21.55	2.253	0.38	1	54	5	2	3	1	1	1	1	7	18	1	2	26
129480839	1.281	0.222	0.877	0.256	-0.169	1.584	2.225	1.554	1.446	3.363	4.287	54	49.295	2.263	1.166	1	47	2	2	6	1	2	6	1	2	5	2	2	37
129480882	1.239	0.347	0.439	0.077	-0.061	1.06	0.943	1.511	1.323	2.181	1.663	60	46.476	2.234	0.694	1	52	2	2	6	1	1	1	2	4	9	2	2	23
129480906		0.499	0.995	0.033		1.039		1.473		2.031		60	46.476	2.633	0.271	0	53	5	1	2	1	1	1	1	6	13	2	2	39
129480915	2.341	0.266	0.455	0.238	-0.044	1.243	1.485	1.076	1.45	1.813	2.836	36.212	44.094	2.509	0.497	1	46	6	1	6	1	2	1	1	2	5	2	2	23
129480970	1.205	0.342	0.335	0.371	-0.25	1.75	2.383	1.506	1.502	3.597	4.768	54	49.295	2.32	1.165	1	52	2	5	6	1	2	6	1	2	5	2	2	25
129481006	0.787	0.306	0.237	0.127	-0.142	1	1.175	1.055	1.432	1.434	2.346	48.493	45.673	2.244	1.14	1	39	6	2	2	1	1	1	1	4	10	1	1	26
129481027	0.523	0.569	0.115	0.124	-0.381	1.081	1.914	1.719	1.55	2.555	3.955	45	49.295	2.556	0.767	1	54	7	6	3	1	2	1	1	5	10	2	2	26
129481156	0.402	0.511	0.347	0.027	-0.106	1.113	1.291	1.335	1.487	1.969	2.616	55.536	44.251	2.601	0.244	1	49	6	2	6	1	1	1	1	3	7	2	2	23
129481170	3.29	0.582	0.483	0.115	-0.014	1.065	1.178	1.329	1.493	1.928	2.345	60	46.476	2.294	0.538	1	54	2	2	6	1	1	1	1	3	6	2	2	29
129481192	2.426	0.361	0.46	0.129	-0.033	1.387	1.243	1.401	1.685	2.585	2.798	52.414	44.262	2.452	0.533	1	53	5	3	2	3	2	1	1	2	5	2	2	30
129481336	316693186553636	0.196	0.65	0.407	0	1.233	0.561	1.386	2.053	2.288	1.536	60	46.476	2.784	0.385	0	51	6	2	2	1	1	1	1	6	11	2	2	24
129481358		0.667	0.128		-0.157		1.791		1.515		3.659	30	46.476	2.188	0.713	0	54	2	2	6	1	1	1	1	4	9	2	2	24
129481379	0.43	0.395	0.446	0.069	-0.234	1.002	1.27	1.036	1.47	1.364	2.584	50.622	44.861	2.61	0.444	1	52	5	2	6	1	2	6	1	6	15	1	1	23
129481460	0.534	0.448	0.253	0.063	-0.179	1.226	1.597	1.681	1.472	2.754	3.15	52.176	41.778	2.753	0.32	1	51	5	2	2	2	1	1	1	6	13	2	2	23
129481485	0.579	0.385	0.461	0.071	-0.123	0.724	1.415	1.072	2.534	1.056	4.903	51.212	44.616	2.543	0.317	1	53	4	2	6	4	1	1	1	3	6	2	2	33
129481487	1		0.276	0.375	-0.375	1.864	1.864	1.092	1.908	2.714	2.714	7.5	18.371	2.907	0.102	0	49	1	7	6	1	1	1	1	5	10	2	2	35
129481501	0.348	0.513	0.135	0.104	-0.712	1.083	2.354	1.796	1.394	2.712	4.375	60	46.476	2.515	0.405	1	50	4	3	6	2	2	1	1	3	7	2	2	27
129481655	0.963	0.243	0.367	0.211	-0.227	1.479	1.401	1.528	1.591	3.041	2.972	60	46.476	2.408	0.747	1	51	1	3	6	1	2	1	1	2	5	2	2	48
129481677	0.476	0.397	0.489	0.05	-0.125	0.914	1.481	1.56	1.539	2.065	3.102	69.886	31.31	2.767	0.208	1	48	1	3	6	2	2	1	1	3	8	2	2	28
129481697	0.494	0.455	0.253	0.055	-0.16	1.077	1.457	1.478	1.468	2.144	2.869	55.737	44.296	2.513	0.492	1	49	1	5	6	3	2	1	1	2	5	2	2	58
129481794	0.623	0.377	0.085	0.126	-0.279	1.177	1.573	1.43	1.326	2.294	2.794	50.029	46.384	2.133	1.113	1	45	3	4	6	1	2	1	1	4	8	2	2	23
129481897	1.109	0.257	0.399	0.258	-0.227	1.662	1.46	1.513	1.498	3.394	2.985	36	49.295	2.064	1.196	1	51	2	1	6	1	2	1	2	3	6	2	2	25
129481931	0.826	0.163	0.294	0.279	-0.426	1.701	1.912	1.472	1.47	3.379	3.748	60	46.476	2.24	1.05	1	52	7	6	2	2	1	6	1	6	18	2	2	31
129482116	1313.32	0.323	0.609	0.371	0	1.622	1.072	1.495	2.385	3.419	3.407	60	46.476	2.762	0.269	0	49	1	2	6	2	1	1	2	3	8	2	2	46
129482144	0.287	0.46	0.347	0.034	-0.25	1.486	1.528	1.459	1.484	2.863	3.092	45	49.295	2.469	0.515	1	50	6	2	2	1	2	1	1	6	13	2	2	23
129482239	1.419	0.346	0.406	0.212	-0.116	1.241	1.433	1.517	1.509	2.521	2.913	53.811	44.093	2.857	0.207	1	49	3	2	6	1	2	1	1	3	7	2	2	23
129482294	1.245	0.502	0.315	0.204	-0.125	1.134	2.398	1.53	1.5	2.42	4.788	45	49.295	2.834	0.302	1	53	3	2	6	1	2	1	1	4	9	2	2	30
129482336	1	0.107	0.305	0.375	-0.375	1.827	1.726	1.567	1.505	3.826	3.462	40.66	46.034	2.251	1.117	1	40	1	1	7	3	2	1	1	3	6	2	2	54
129482355	0.101	0.55	0.241	0.005	-0.182	1.312	1.449	1.669	1.48	2.903	2.913	51.553	41.558	2.503	0.397	1	51	5	5	2	1	1	1	1	2	5	2	2	40
129482440	1.642	0.216	0.267	0.377	-0.133	1.595	1.739	1.366	1.431	3.055	3.325	56.381	44.475	2.663	0.213	1	38	4	3	6	1	1	1	1	4	9	1	1	25
129482475	0.817	0.321	0.335	0.126	-0.164	1.956	2.424	1.511	1.503	3.952	4.838	54	49.295	2.367	1.17	1	53	4	3	6	1	2	1	1	6	13	2	2	33
129482537	0.645	0.365	0.245	0.104	-0.219	1.37	1.871	1.71	1.494	3.198	3.757	37.906	44.337	2.201	0.919	1	53	5	3	2	1	2	1	1	6	12	1	1	36
129482592	0.774	0.631	0.39	0.208	-0.374	1.853	1.921	1.43	1.5	3.64	3.958	45	51.962	1.826	1.417	1	49	3	7	6	1	2	1	1	6	11	2	2	23
129482873	0.662	0.287	0.237	0.11	-0.131	0.768	1.574	0.992	1.466	1.098	3.105	51.444	44.533	2.417	0.708	1	54	2	2	6	1	1	1	1	3	7	2	2	35
129482977	1.077	0.32	0.371	0.325	-0.25	1.498	1.935	1.475	1.487	3.108	3.896	60	46.476	2.494	0.609	1	52	4	2	6	1	1	1	1	4	9	2	2	23
129483199	0.693	0.358	0.359	0.075	-0.126	1.387	1.545	1.528	1.518	2.836	3.162	45	49.295	2.535	0.767	1	50	2	4	6	1	2	1	1	3	7	2	2	30
129483364	0.77	0.247	0.316	0.131	-0.225	1.427	1.586	1.429	1.501	2.735	3.171	41.763	40.608	2.444	0.505	1	54	3	3	6	1	1	1	1	3	6	2	2	24
129483414	0.875	0.346	0.32	0.124	-0.137	1.271	1.34	1.562	1.458	2.669	2.86	38.261	34.772	2.71	0.189	1	54	4	3	6	4	2	1	1	6	11	2	2	27
129483467	0.853	0.478	0.347	0.12	-0.152	1.201	1.62	1.586	1.325	2.586	2.922	49.265	46	2.322	1.151	1	47	2	3	3	1	2	4	1	2	5	2	2	36
129483505	0.92		0.118	0.167	-0.184	1.787	1.596	1.136	1.286	2.706	2.818	15	25.981	0.866	1.147	0	54	1	1	1	1	1	1	1	3	8	2	2	49
129483508	1.199	0.598	0.343	0.119	-0.076	0.88	1.251	2.075	1.44	2.516	2.433	30	46.476	2.169	0.916	1	52	2	3	6	1	1	6	1	3	6	2	2	35
129483565	2.799	0.172	0.483	0.276	-0.044	1.38	1.473	1.493	1.552	2.799	3.018	49.467	45.467	2.525	0.443	1	51	1	2	7	1	2	1	1	2	5	2	2	23
129483615	0.693	0.261	0.347	0.143	-0.248	1.283	1.613	1.633	1.528	2.857	3.34	52.449	44.254	2.457	0.774	1	53	2	2	6	1	1	1	1	2	5	2	2	29
129483685	1.133	0.277	0.855	0.265	-0.193	1.523	2.415	1.531	1.501	3.109	4.827	60	46.476	2.384	0.621	1	52	2	2	6	1	2	6	1	2	5	2	2	39
129483696	2.721	0.489	0.498	0.231	-0.037	0.94	1.198	1.356	1.506	1.912	2.405	60	46.476	2.685	0.184	1	53	2	2	6	1	1	1	1	4	9	2	2	34
129483747	0.987	0.297	0.155	0.269	-0.313	1.582	1.606	1.661	1.461	3.505	3.726	46.888	37.973	2.521	0.356	1	47	2	2	2	1	2	1	1	2	5	2	2	57
129483816	0.64	0.519		0.091	-0.15	1.384	1.611	1.561	1.016	2.863	2.177	75	36.742	2.582	0.413	0	54	5	2	6	2	1	1	1	5	10	2	2	23
129483849	0.596	0.331	0.374	0.08	-0.17	1.332	1.345	1.29	1.541	2.29	2.763	34.615	44.221	2.634	0.363	1	50	4	2	6	3	2	1	1	6	17	2	2	43
129483884	1.619	0.309	0.452	0.133	-0.064	1.487	1.182	1.555	1.5	3.077	2.364	49.263	45.592	2.647	0.481	1	53	6	2	6	1	2	1	1	6	12	2	2	24
129484065	0.13	0.53	0.518	0.01	-0.24	1.011	1.174	2.193	1.441	2.994	2.326	60	46.476	2.699	0.257	1	51	2	2	1	1	1	1	1	4	9	2	2	48
129484076	1.476	0.307	0.309	0.265	-0.133	1.448	1.291	1.566	1.531	3.022	2.757	30	46.476	2.442	0.595	1	53	5	2	6	1	2	1	1	4	9	2	2	31
129484308	1	0.301	0.855	0.375	-0.375	1.743	2.424	1.529	1.5	3.549	4.849	54	49.295	2.355	1.183	1	41	2	2	1	3	2	1	1	3	7	2	2	23
129484322	1	0.335	0.322	0.375	-0.375	2.424	2.003	1.5	1.484	4.849	4.001	60	46.476	2.899	0.172	1	48	1	2	6	5	2	1	1	3	7	2	2	56
129484557	0.954	0.244	0.335	0.331	-0.375	1.664	2.424	1.634	1.5	3.63	4.849	60	46.476	2.293	0.656	1	43	1	6	4	1	2	1	1	2	5	2	2	23
129485069	0.963	0.51	0.577	0.187	-0.206	1.406	1.435	1.664	1.522	3.296	3.184	45	51.962	1.8	1.398	1	46	3	2	7	4	2	1	1	1	4	2	2	70
129485301	0.526	0.37	0.313	0.111	-0.33	1.137	1.708	1.5	1.443	2.482	3.339	48.883	45.838	2.492	0.555	1	48	2	2	7	1	2	1	1	3	7	2	2	49
129485393	1.316	0.456	0.37	0.176	-0.111	1.394	1.523	1.627	1.595	3.509	3.327	55.355	44.216	2.471	0.287	1	52	1	3	3	4	2	1	1	3	7	2	2	48
129485514	0.54	0.378	0.124	0.093	-0.248	1.028	1.537	1.959	1.282	2.882	2.641	45.416	43.132	2.386	0.688	1	53	5	2	3	2	2	1	1	5	11	2	2	25
129485576	0.654	0.484		0.187	-0.375	1.14	2.267	1.938	1.386	3.142	4.188	54	49.295	2.197	1.138	0	54	2	3	6	3	2	1	1	4	9	2	2	29
129485698	1.149	0.299	0.328	0.22	-0.132	1.155	1.72	1.21	1.578	1.859	3.643	54.262	44.095	2.735	0.207	1	47	2	3	2	1	1	1	1	2	5	2	2	32
129485703	0.874	0.433	0.419	0.042	-0.055	0.712	0.678	1.064	0.925	1.014	0.836	60	46.476	2.36	0.413	1	53	5	2	6	1	1	1	1	4	8	2	2	23
129485866	1	0.117	0.335	0.375	-0.375	1.913	2.424	1.574	1.5	4.016	4.849	60	46.476	2.237	0.961	1	50	2	5	6	1	2	1	1	3	7	2	2	28
129485899	1.036	0.296	0.21	0.127	-0.129	1.322	1.267	1.538	1.781	2.813	3.181	44.458	42.401	2.521	0.291	1	46	1	2	6	1	2	1	1	4	9	2	2	25
129485916	0.126	0.531	0.563	0.01	-0.19	1.085	1.949	1.729	1.476	2.497	3.908	54	49.295	2.318	1.168	1	50	4	1	6	2	1	6	1	6	12	2	2	33
129485921	0.498	0.603	0.173	0.118	-0.3	0.827	1.639	1.969	1.488	2.25	3.278	30	46.476	2.593	0.801	1	54	3	2	6	1	1	1	1	4	9	1	1	24
129486034	1.455	0.25	0.243	0.303	-0.148	1.596	1.415	1.384	1.509	3.413	2.868	55.89	44.333	2.599	0.442	1	53	5	3	6	1	1	1	1	6	13	1	2	23
129486161	0.756	0.366	0.138	0.177	-0.34	1.398	1.793	1.463	1.427	3.07	3.486	51.854	41.641	2.388	0.472	1	48	6	1	2	1	1	1	1	6	17	2	2	28
129486316	1.101	0.093	0.244	0.144	-0.147	1.138	1.093	1.029	1.047	1.601	1.547	40.434	36.459	2.357	0.479	1	48	1	3	2	1	2	1	1	3	7	2	2	28
129486440	0.896	0.201	0.271	0.204	-0.166	0.977	1.825	1.005	1.471	1.314	3.621	45	49.295	2.236	0.832	1	54	5	2	6	1	1	1	1	6	11	2	2	23
129486457	1.325	0.228	0.459	0.14	-0.096	1.429	1.266	1.467	1.544	2.857	2.646	45	49.295	2.454	0.734	1	52	2	1	6	1	2	1	1	6	11	2	2	25
129486721	0.65	0.442	0.385	0.045	-0.112	1.107	0.965	1.531	0.95	2.276	1.233	53.415	44.114	2.535	0.492	1	44	5	1	2	3	1	1	1	6	13	2	2	30
129486772		0.424	0.772	0.034								60	46.476	2.494	0.481	0	48	5	2	6	1	1	1	1	6	11	2	2	26
129487452	1.047	0.131	0.242	0.297	-0.261	1.439	1.545	1.44	1.056	3.477	2.176	52.073	44.343	1.965	0.813	1	24	7	2	2	1	2	1	1	6	17	2	2	45
129494780	0.754	0.152	0.355	0.149	-0.141	0.79	1.81	0.762	1.415	0.809	3.431	56.009	44.365	2.26	0.827	1	48	3	4	4	3	3	1	1	5	11	2	2	51
129494783	0.573	0.365	0.085	0.07	-0.148	1.242	1.526	1.728	1.355	3.111	2.802	67.306	28.696	2.583	0.276	1	42	1	3	1	1	1	1	1	3	8	2	2	28
129494884	1	0.148	0.263	0.375	-0.375	1.772	1.685	1.462	1.592	3.812	3.685	55.827	39.446	2.665	0.267	1	45	3	2	6	2	2	1	1	4	9	2	2	27
129494906	0.939	0.356	0.582	0.124	-0.124	1.337	1.187	1.286	1.914	2.317	3.093	60	46.476	2.455	0.579	1	44	4	2	6	3	1	1	1	4	9	2	2	47
129494984	1.587	0.321	0.349	0.12	-0.071	1.334	1.306	1.134	2.189	2.021	3.905	36.787	42.253	2.169	0.675	1	45	3	2	1	1	2	1	1	6	13	2	2	32
129495752	0.456	0.473	0.279	0.036	-0.129	1.636	1.424	1.528	1.497	3.274	2.886	52.767	44.194	2.542	0.49	1	42	2	2	2	1	1	1	1	4	8	1	1	23
129495800	3.879	0.18	0.464	0.307	-0.035	1.643	1.614	1.51	1.529	3.331	3.251	52.428	44.259	2.461	0.783	1	44	5	1	2	1	1	1	1	4	9	2	2	27
129496682	581.877	0.437	0.604	0.232	0	1.294	1.437	1.536	2.784	2.8	5.332	60	46.476	2.56	0.339	0	40	2	2	7	4	2	1	1	2	7	2	2	45
129497541	0.405	0.482	0.16	0.06	-0.263	1.141	1.924	1.57	1.499	2.389	3.845	57.081	44.732	2.924	0.114	1	39	2	2	1	3	2	5	1	2	5	2	2	42
129497681	0.668	0.406	0.267	0.118	-0.249	1.171	1.45	1.675	1.432	2.621	2.78	38.434	44.492	2.576	0.58	1	47	5	3	6	3	1	1	1	6	12	2	2	30
129497804	0.996	0.524	-0.08	0.24	-0.255	1.289	1.481	1.483	1.024	2.708	2.046	60	46.476	2.575	0.536	1	48	4	2	2	1	1	1	1	4	10	2	2	24
129497822	0.54	0.483	0.304	0.033	-0.09	0.838	0.977	2.056	1.092	2.334	1.448	40.984	45.75	2.524	0.771	1	43	1	1	7	3	2	1	1	6	15	2	2	59
129498982	1.635	0.252	0.407	0.171	-0.088	1.515	1.79	1.639	1.543	3.487	3.62	37.428	44.229	2.336	0.711	1	47	6	1	6	1	1	1	1	3	7	2	2	27
129499046	0.323	0.493	0.301	0.02	-0.114	0.865	1.029	1.674	1.109	2.004	1.556	63.272	35.884	2.676	0.264	1	40	2	3	6	1	1	1	1	3	7	2	2	32
129499079	1.107	0.22	0.344	0.219	-0.142	1.076	1.709	1.204	1.221	1.741	2.769	56.366	44.47	2.439	0.545	1	47	3	2	1	1	2	1	1	2	5	2	2	37
129499380	0.513	0.456	0.312	0.054	-0.174	1.248	1.33	1.822	1.445	3.046	2.583	39.075	44.729	2.66	0.311	1	45	2	2	1	1	2	1	1	1	4	2	2	33
129499567		1.768	0.441		-0.196		1.27		1.442		2.554	37.56	44.256	2.712	0.398	0	39	1	1	4	4	1	1	1	2	7	2	2	65
129499849	0.825	0.409	0.314	0.105	-0.114	0.627	1.022	1.609	0.991	1.483	1.373	45	49.295	2.211	0.826	1	41	6	2	2	2	1	1	1	7	18	2	2	23
129500909	1.199	0.336	0.265	0.276	-0.171	1.709	1.633	1.464	1.611	3.484	3.647	45	49.295	2.304	0.583	1	47	1	3	6	1	2	5	1	2	5	1	1	25
129501006	0.855	0.434	0.437	0.047	-0.057	1.09	1.266	1.555	1.53	2.309	2.58	53.564	33.701	2.617	0.24	1	43	1	1	6	4	1	1	1	6	13	2	2	34
129501144	1.135	0.111	0.187	0.382	-0.279	1.734	1.716	1.507	1.494	3.515	3.443	43.866	40.719	2.359	0.739	1	43	2	3	2	1	2	1	2	3	8	2	2	28
129501578	0.864	0.315	0.178	0.249	-0.338	1.139	1.389	1.473	1.527	2.49	2.842	53.603	44.102	2.763	0.196	1	42	2	5	1	1	2	1	1	4	9	2	2	23
129501703	1	0.11	0.199	0.375	-0.375	1.685	1.656	1.61	1.596	3.65	3.526	51.45	38.825	2.016	1.067	1	44	1	1	6	1	1	1	1	3	7	2	2	41
129501834	288.806	0.852	0.603	0.109	0		0.933		1.844		2.292	54	49.295	2.255	1.161	0	43	4	6	2	2	3	1	1	4	9	2	2	35
129502106	0.084	0.562	1.283	0.003	-0.125	1.269	0.969	1.78	1.968	2.983	2.618	60	46.476	2.479	0.379	1	46	6	1	2	2	1	1	1	4	9	2	2	31
129502162	0.24	0.501	0.416	0.016	-0.125	0.875	1.09	1.538	1.603	1.797	2.493	45	49.295	2.509	0.37	1	48	4	2	6	2	2	1	4	1	1	2	2	31
129502305	1.28	0.378	0.383	0.236	-0.122	1.123	1.287	1.439	1.44	2.263	2.555	37.449	44.234	2.608	0.556	1	47	4	2	6	1	1	1	1	6	11	2	2	23
129502480	1.906	0.046	0.364	0.258	-0.076	1.487	1.477	1.227	1.591	2.539	3.159	28.96	38.46	2.451	0.359	1	41	2	7	3	1	2	1	1	3	7	2	2	33
129502616	0.711	0.177	0.312	0.142	-0.25	1.185	1.391	1.081	1.354	1.749	2.578	50.898	44.741	2.454	0.762	1	47	4	2	6	1	1	1	1	2	6	2	2	30
129502701	0.63	0.431	0.643	0.062	-0.125	1.079	0.998	1.715	1.531	2.477	2.087	60	46.476	2.64	0.399	1	47	4	2	2	1	1	1	1	4	9	2	2	35
129503205	0.182	0.533	0.379	0.006	-0.061	1.75	1.53	2.88	1.711	6.729	3.501	45	49.295	2.038	0.55	1	47	1	1	6	2	2	1	1	3	7	2	2	41
129503321	1.759	0.315	0.451	0.237	-0.099	1.465	1.084	1.532	2.301	3.131	3.496	54.25	44.095	2.303	0.553	1	35	5	2	2	1	2	1	1	6	18	2	2	50
129503699	1.094	0.262	0.359	0.113	-0.108	1.13	0.787	0.96	1.798	1.443	2.428	41.432	46.054	2.005	0.947	1	46	2	2	6	1	2	6	1	2	5	2	2	54
129504135	0.626	0.408	0.855	0.159	-0.375	1.309	2.424	1.5	1.5	2.619	4.849	54	49.295	2.382	1.201	1	44	5	2	2	1	2	1	1	5	9	2	2	69
129504171	0.148	0.521	0.612	0.009	-0.125	1.054	2.214	2.259	1.5	3.217	4.427	60	46.476	2.664	0.397	1	48	5	2	4	1	2	1	1	3	7	2	2	20
129504547	0.584	0.581	0.349	0.118	-0.286	0.815	1.468	1.674	1.505	1.963	2.946	60	46.476	2.866	0.174	1	46	5	2	3	1	2	1	1	7	12	2	2	32
129504700	0.782	0.254	0.304	0.122	-0.219	1.023	1.08	1.018	1.014	1.411	1.501	50.246	45.04	2.347	0.803	1	45	2	2	6	1	1	1	1	4	9	2	2	35
129505180	0.815	0.208	0.257	0.258	-0.399	1.691	1.601	1.466	1.497	3.357	3.196	37.5	44.244	2.763	0.384	1	48	6	2	2	1	1	1	1	3	7	2	2	25
129505491	1.038	0.185	0.265	0.194	-0.132	1.093	1.576	1.039	1.513	1.517	3.224	55.584	44.261	2.241	0.734	1	41	6	1	2	1	2	1	1	7	13	2	2	23
129505559	1	0.321	0.321	0.375	-0.375	2.063	1.943	1.496	1.514	4.161	3.922	45	49.295	2.797	0.186	1	42	2	2	6	1	2	1	1	2	5	2	2	44
129506050	0.625	0.72	0.133	0.136	-0.375	0.917	1.841	0.595	1.569	0.728	3.931	36	49.295	1.417	0.915	1	46	1	3	2	1	2	1	1	4	10	2	2	44
129506120	0.959	0.408	0.32	0.124	-0.115	1.217	1.449	1.532	1.516	2.54	3.003	36.589	41.134	2.541	0.331	1	41	1	3	1	1	2	1	1	4	9	1	1	22
129506371	0.899	0.227	0.63	0.257	-0.322	1.51	2.014	1.548	1.445	3.211	4.002	54	49.295	2.146	1.178	1	46	3	2	2	1	2	1	1	3	7	2	2	25
129506490	1.456	0.232	0.384	0.163	-0.095	1.507	0.961	1.255	1.522	2.518	1.997	50.246	45.04	2.519	0.513	1	45	4	2	2	4	1	1	1	6	16	2	2	28
129506586	1.195	0.367	0.128	0.121	-0.142	1.033	0.635	1.33	0.342	2.033	0.289	66.212	38.691	2.294	0.395	1	46	3	3	2	4	2	1	1	3	7	2	2	26
129506658	0.351	0.138	0.169	0.125	-0.348	0.563	2.05	0.498	1.509	0.375	4.145	37.641	44.274	2.498	0.655	1	50	5	2	1	1	1	1	1	3	7	2	2	50
129506663	0.676	0.384		0.11	-0.25	0.925	1.449	1.212	0.879	1.498	1.699	60	46.476	2.541	0.335	0	50	6	2	6	1	1	1	1	5	12	2	2	35
129506669	0.442	0.64	0.276	0.101	-0.374	1.292	1.65	2.208	1.466	3.86	3.322	45	49.295	2.522	0.37	1	54	5	2	6	1	1	1	1	4	9	2	2	23
129506691	0.739	0.382	0.329	0.113	-0.159	1.529	1.609	1.51	1.58	2.898	3.389	73.178	26.4	2.601	0.435	1	50	6	2	6	1	1	1	1	5	11	2	2	31
129506697	1.37	0.406	0.408	0.347	-0.169	1.447	2.022	1.516	1.49	3.132	4.047	60	46.476	2.677	0.381	1	14	4	2	2	4	1	1	1	5	11	2	2	49
129506705	1.018	0.33	0.246	0.214	-0.206	1.422	1.746	1.516	1.527	2.877	3.548	54.547	44.111	2.6	0.539	1	39	3	2	6	1	1	1	1	3	8	2	2	32
129506709	0.208	0.543	0.359	0.008	-0.078	1.207	1.183	2.109	1.732	3.394	2.824	30	46.476	2.222	0.779	1	18	3	2	7	2	2	1	1	3	9	2	2	44
129506715		0.277	0.855	0.375		1.604		1.5		3.207		60	46.476	2.833	0.408	0	53	2	1	6	2	1	1	1	4	10	2	2	23
129506716	25.538	0.505	0.58	0.087	-0.001	0.886	1.13	1.552	2	1.956	3.014	60	46.476	2.483	0.403	1	40	3	1	2	1	1	1	1	5	10	1	1	31
129506722		0.668	0.406		-0.108		0.866		1.125		1.345	45	49.295	2.656	0.53	0	50	5	2	6	3	1	1	1	4	9	2	2	32
129506734	1.924	0.155	0.405	0.283	-0.085	1.405	1.552	1.536	1.536	2.912	3.152	35.486	44.109	2.651	0.513	1	52	3	2	3	1	1	1	1	5	12	2	2	23
129506738	0.63	0.26	0.367	0.09	-0.142	0.881	1.24	1.455	1.582	1.742	2.819	37.5	44.244	2.297	0.665	1	54	5	2	4	1	1	1	1	6	11	2	2	23
129506751	0.943	0.346	0.364	0.089	-0.093	1.373	1.658	1.497	1.526	2.779	3.363	44.31	40.285	2.467	0.613	1	51	1	7	6	1	2	1	1	3	7	2	2	23
129506755	0.505	0.404	0.27	0.1	-0.351	1.562	1.891	1.52	1.516	3.14	3.858	52.666	44.212	2.647	0.475	1	50	5	2	6	1	1	1	1	2	5	2	2	23
129506774	0.914	0.288	0.287	0.135	-0.153	1.199	1.372	1.553	1.515	2.537	2.777	44.808	42.636	2.71	0.256	1	53	5	2	6	1	2	1	1	4	9	1	1	23
129506785	1.105	0.333	0.612	0.264	-0.193	1.239	2.395	1.745	1.499	2.888	4.781	60	46.476	2.799	0.251	1	51	4	5	6	1	1	1	1	4	9	2	2	39
129506787	0.635	0.357	0.397	0.112	-0.23	0.734	1.481	1.503	1.58	1.907	3.201	49.749	45.304	2.742	0.329	1	53	5	2	6	1	2	1	1	4	9	2	2	40
129506793	0.872	0.197	0.267	0.282	-0.361	1.61	1.83	1.537	1.516	3.317	3.748	50.313	45.006	2.554	0.541	1	30	5	2	3	1	2	1	1	3	6	2	2	23
129506809	1.303	0.428	0.354	0.124	-0.077	1.267	1.006	1.531	0.997	2.662	1.338	53.855	44.092	2.423	0.587	1	51	3	1	2	3	1	1	1	3	8	2	2	32
129506839		0.435	0.678	0.048		1.118		0.983		1.445		60	46.476	2.37	0.64	0	53	3	2	6	1	1	1	1	7	17	1	1	24
129506846	0.188	0.542	0.372	0.01	-0.104	1.12	1.604	1.628	1.495	2.418	3.218	49.287	46.009	2.322	1.162	1	49	3	5	6	1	2	1	4	4	8	2	2	29
129506864	0.451	0.458	0.288	0.07	-0.254	1.302	1.598	1.412	1.518	2.421	3.302	52.756	44.196	2.78	0.281	1	49	6	2	2	1	1	1	1	4	9	2	2	23
129506921	0.836	0.458	0.255	0.141	-0.155	1.304	1.565	1.241	1.482	2.199	3.225	25.482	40.397	2.208	0.715	1	44	6	2	2	1	1	1	1	4	9	2	2	23
129506929	1.079	0.517	0.395	0.244	-0.145	1.005	1.12	1.147	1.455	1.586	2.518	36	49.295	2.107	1.166	1	51	2	5	2	3	2	1	1	4	9	2	2	46
129506942	0.855	0.461	0.315	0.092	-0.125	0.755	1.039	1.694	1.196	1.91	1.704	52.763	44.195	2.724	0.289	1	49	3	2	6	1	2	1	1	4	9	2	2	23
129506948	0.766	0.254	0.283	0.143	-0.243	1.507	1.443	1.512	1.498	3.113	2.9	43.112	41.87	2.795	0.222	1	53	5	2	4	1	2	1	1	6	18	2	2	23
129506967	0.402	0.457	0.468	0.034	-0.137	1.177	1.34	1.778	1.707	2.808	3.233	45	49.295	2.315	0.573	1	43	3	5	6	1	2	1	1	3	6	1	1	27
129507019	144.657	0.592	0.623	0	0	1.199	0.937	2.836	1.607	4.543	2.008	54	49.295	2.323	1.152	1	51	4	2	6	1	2	1	1	2	5	2	2	40
129507049	1.43	0.16	0.439	0.267	-0.125	1.005	1.33	1.629	1.5	2.32	2.659	58.16	44.214	2.407	1.184	1	50	3	6	6	1	1	1	1	3	6	2	2	23
129507069	0.792	0.298	0.339	0.139	-0.193	1.549	1.64	1.598	1.474	3.317	3.37	48.719	45.949	2.57	0.556	1	53	3	3	6	1	1	1	1	4	9	2	2	30
129507085	0.47	0.362	0.018	0.076	-0.265	1.089	1.636	2.006	1.208	3.166	2.656	56.015	39.139	2.605	0.359	1	50	3	2	2	2	1	1	1	4	10	2	2	23
129507180	1.174	0.465	0.363	0.12	-0.073	0.939	1.325	1.276	1.543	1.668	2.741	56.366	44.47	2.661	0.28	1	51	5	2	6	4	2	1	1	4	9	2	2	37
129507228	0.021	0.568	0.306	0.001	-0.3	1.041	1.613	2.499	1.397	3.503	3.123	60	46.476	2.624	0.29	1	54	2	3	6	3	1	1	1	4	9	2	2	49
129507254	0.864	0.375	0.138	0.22	-0.277	1.524	1.892	1.515	1.493	3.07	3.8	56.077	44.383	2.883	0.203	1	51	2	2	3	1	2	1	1	3	6	1	1	23
129507257	0.645	0.349	0.33	0.071	-0.156	1.049	1.11	1.645	1.832	2.347	3.007	44.976	42.862	2.734	0.11	1	52	4	2	6	3	2	1	1	5	11	2	2	23
129507298	0.805	0.415	0.356	0.05	-0.072	1.036	0.981	1.297	1.476	1.792	2.065	34.957	39.907	2.318	0.556	1	53	2	5	6	1	2	1	1	5	10	2	2	33
129507401	1.456	0.582	0.537	0.163	-0.113	1.345	1.121	1.442	1.814	2.929	2.765	54	49.295	2.283	1.15	1	53	4	2	6	1	1	1	1	4	9	2	2	23
129507464	0.787	0.275	0.417	0.16	-0.331	1.399	1.375	1.507	1.39	2.89	2.634	55.975	39.991	2.799	0.146	1	52	2	3	6	1	1	1	1	3	7	2	2	26
129507567	1.018	0.609	0.409	0.098	-0.111	0.953	0.93	2.435	1.017	3.216	1.279	54	49.295	2.06	1.11	1	53	6	5	6	2	2	1	1	6	11	2	2	33
129521694	0.795	0.188	0.335	0.289	-0.375	1.366	2.424	1.241	1.5	2.26	4.849	60	46.476	2.42	0.507	1	23	5	6	2	1	2	1	1	4	8	2	2	43
129521706	0.869	0.238	0.355	0.091	-0.102	0.851	0.75	0.769	1.524	0.873	1.978	22.5	37.65	2.512	0.602	1	47	5	2	6	2	2	1	4	6	18	2	2	43
129521742	0.002	0.601	0.623	0	-0.25	0.996	1.992	1.582	1.45	2.096	3.868	54	49.295	2.391	1.174	1	48	4	2	2	2	2	1	1	4	9	2	2	23
129521753	1057.08	0.425	0.612	0.107	0	1.219	2.214	1.59	1.5	2.584	4.427	60	46.476	2.776	0.293	0	46	6	2	6	1	2	1	1	4	9	2	2	26
129521801	1.076	0.226	0.277	0.179	-0.133	1.507	1.615	1.242	1.493	2.489	3.244	52.454	44.253	2.595	0.824	1	23	2	1	2	1	1	6	3	3	6	2	2	26
129521816	1.053	0.359	0.514	0.375	-0.371	1.732	1.629	1.375	1.423	3.709	3.152	60	46.476	2.859	0.144	1	11	5	1	3	2	1	1	1	5	12	2	2	50
129521870	0.931	0.346	0.267	0.16	-0.161	1.217	1.502	1.41	1.482	2.457	2.996	45.36	40.262	2.594	0.625	1	44	2	4	4	3	1	1	1	3	7	2	2	54
129521878	0.932	0.246	0.333	0.261	-0.249	1.294	1.563	1.355	1.504	3.065	3.249	63.276	41.865	2.408	0.389	1	24	6	2	2	3	1	1	1	6	11	1	2	42
129521906	0.658	0.521	0.258	0.123	-0.216	1.201	1.529	1.778	1.488	2.897	3.072	26.11	41.117	2.446	0.529	1	42	3	2	6	1	2	1	1	3	7	2	2	29
129521934	1	0.14	0.213	0.375	-0.375	1.791	1.745	1.598	1.539	3.83	3.844	50.375	44.976	2.367	0.536	1	28	5	2	2	1	2	1	1	4	9	2	2	23
129521935	1.074	0.183	0.266	0.234	-0.159		1.677		1.425		3.24	69.49	28.194	2.35	0.549	0	14	2	2	2	1	2	1	2	2	5	2	2	24
129521972	1.026	0.335	0.32	0.25	-0.24	2.383	1.634	1.502	1.518	4.768	3.39	30	46.476	2.563	0.598	1	18	2	6	2	1	2	1	1	2	5	1	1	50
129521997	0.416	0.515	0.363	0.021	-0.071	1.097	1.183	1.634	1.862	2.39	2.983	49.509	46.116	2.367	1.167	1	20	5	2	7	1	2	1	1	3	8	2	2	33
129522003	0	0.631	0.618	0	-0.125	0.928	1.75	1.927	1.485	2.369	3.501	60	46.476	2.857	0.166	1	47	3	3	6	4	2	1	1	3	7	2	2	25
129522020	0.708	0.316	0.117	0.204	-0.375	1.406	2.078	1.475	1.533	2.814	4.308	69.231	36.633	2.442	0.521	1	44	6	2	2	3	1	1	1	6	12	2	2	34
129522023	0.828	0.401		0.077	-0.125	1.203	1.485	1.883	0.983	3.064	1.947	54	49.295	2.068	1.135	0	44	4	2	7	2	2	1	1	3	6	2	2	53
129522051	0.95	0.44	0.27	0.101	-0.119	1.439	1.672	1.537	2.498	2.919	5.715	56.22	44.425	2.476	0.323	1	23	1	6	1	3	2	1	1	1	1	2	2	39
129522073	2.362		0.467	0.125	-0.054	1.024	1.301	0.724	1.584	0.988	2.522	12.211	13.499	2.58	0.377	0	27	2	1	1	3	2	1	7	2	7	2	2	31
129522148		0.173	0.71	0.333		1.381		1.466		2.715		60	46.476	2.139	0.375	0	22	1	1	2	1	2	1	2	3	6	2	2	50
129522208	0.104	0.542	0.119	0.005	-0.13	0.758	1.04	1.431	0.994	1.446	1.417	30	46.476	2.563	0.332	1	20	2	2	1	3	2	1	1	2	5	2	2	38
129522231	0.798	0.304	0.287	0.133	-0.197	1.395	1.487	1.39	1.395	2.688	2.812	63.583	35.897	2.419	0.357	1	45	2	1	2	4	1	1	1	4	9	2	2	34
129522269	0.876	0.387	0.399	0.043	-0.032	1.376	1.432	2.046	1.41	3.908	2.692	74.105	17.647	2.189	0.628	1	22	2	1	2	4	1	1	1	3	6	2	2	44
129522326	0.696	0.24	0.26	0.149	-0.301	1.46	1.616	1.405	1.43	2.745	3.515	35.077	44.149	2.515	0.554	1	42	5	2	2	1	2	1	1	6	17	2	2	28
129522336	1	0.278	0.322	0.375	-0.375	1.671	2.003	1.537	1.484	3.415	4.001	60	46.476	2.619	0.4	1	40	1	2	7	1	2	4	1	3	7	2	2	57
129522390	0.407	0.485	0.196	0.062	-0.257	1.345	1.665	1.5	1.473	2.689	3.385	30	46.476	2.343	0.935	1	48	1	1	1	4	2	1	1	3	8	2	2	36
129522418	1.058	0.461	0.458	0.11	-0.114	1.254	1.032	1.746	1.425	3.064	2.014	43.913	45.066	2.137	1.075	1	24	2	1	2	1	2	1	1	4	9	2	2	49
129522429	0.868	0.446	0.679	0.191	-0.299	1.558	1.677	1.44	1.254	3.327	2.87	60	46.476	2.794	0.098	1	14	4	2	2	5	1	1	1	6	13	1	1	29
129522444	1	0.263	0.277	0.375	-0.375	1.754	1.604	1.582	1.5	3.768	3.207	30	46.476	2.468	0.517	1	48	1	1	6	5	2	1	1	1	2	2	2	33
129522489	0.51	0.581	0.307	0.099	-0.26		1.345		1.612		2.899	52.57	44.23	2.626	0.312	0	15	2	1	2	1	1	1	3	3	8	2	2	34
129522523	0	0.614	0.178	0	-0.376	1.326	1.731	2.202	1.251	3.885	2.927	45	49.295	2.397	0.193	1	43	2	1	1	4	2	1	1	4	10	2	2	59
129522526	0.946	0.313	0.31	0.113	-0.135	1.667	1.434	1.439	1.514	3.202	2.979	46.28	37.127	2.573	0.424	1	24	3	6	2	4	1	1	1	3	6	2	2	67
129522532	0.601	0.384	0.523	0.122	-0.357	1.461	1.286	1.427	1.475	2.805	2.629	60	46.476	2.505	0.622	1	41	2	2	3	1	1	1	4	6	15	2	2	26
129522600	1.046	2.46	0.392	0.123	-0.121		1.287		1.417		2.561	22.823	37.889	2.181	0.33	0	14	4	4	2	4	2	1	3	4	9	2	2	37
129522735	199605627609442	0.365	0.65	0.153	0	0.866	0.561	1.501	2.053	1.796	1.536	60	46.476	2.792	0.434	0	22	2	1	1	4	1	1	1	3	6	2	2	33
129522750	0.569	0.417	0.456	0.107	-0.192	1.115	1.866	1.148	1.471	1.72	3.728	54	49.295	2.153	1.174	1	22	4	2	3	1	2	1	1	3	7	2	2	57
129522766	0.552	0.423	0.131	0.12	-0.304	1.119	1.748	1.484	1.433	2.275	3.339	45	49.295	2.333	0.761	1	19	3	7	4	3	2	1	1	6	15	2	2	30
129522784	1.055	0.368	0.34	0.126	-0.113	1.208	1.221	1.549	1.484	2.599	2.558	49.819	41.147	2.642	0.256	1	26	3	1	1	2	2	1	1	3	9	2	2	44
129522787	0.71	0.229	0.234	0.136	-0.208	1.248	1.37	0.905	1.522	1.492	2.826	40.748	41.575	2.464	0.552	1	43	4	2	2	1	2	1	1	3	7	2	2	33
129522792	2.197	0.115	0.369	0.292	-0.061	1.511	1.504	1.352	1.413	2.795	2.831	62.192	37.333	2.391	0.791	1	48	4	2	2	1	2	6	1	4	10	2	2	39
129522808	0.496	0.448	0.335	0.072	-0.193	1.278	2.419	1.46	1.501	2.477	4.834	60	46.476	2.676	0.312	1	48	1	1	1	4	3	2	2	2	5	2	2	44
129522815	1.234	0.446	0.371	0.101	-0.071	1.426	1.965	1.52	1.534	2.918	3.988	54.625	44.117	2.575	0.572	1	34	6	2	6	3	2	1	1	4	10	2	2	52
129522904	0.413	0.399	0.855	0.086	-0.375	1.147	2.424	1.53	1.5	2.375	4.849	60	46.476	2.73	0.603	1	45	5	2	6	1	2	1	1	6	11	2	2	23
129522950	0.508	0.345	0.316	0.076	-0.205	1.026	1.579	1.707	1.513	2.4	3.183	50.737	44.809	2.705	0.471	1	46	3	2	1	3	2	1	1	4	9	2	2	32
129523059	0.524	0.448	0.407	0.077	-0.303	1.233	1.237	1.654	1.304	2.705	2.249	52.699	44.206	2.78	0.261	1	44	2	3	6	1	2	1	1	2	6	2	2	23
129523078	1.32	-0.132	0.291	0.315	-0.162	1.319	1.649	0.913	1.501	1.605	3.294	19.642	23.454	2.411	0.647	1	38	2	2	2	5	2	1	1	2	4	2	2	49
129523516	1.06	0.371	0.333	0.13	-0.129	1.484	1.271	1.561	1.422	3.146	2.458	52.731	44.2	2.7	0.334	1	46	1	5	7	2	1	1	1	2	5	2	2	26
129523598	0.89	0.313	0.301	0.09	-0.11	1.021	1.048	1.385	0.911	2.161	1.282	62.34	32.611	2.468	0.361	1	45	5	2	6	1	2	1	1	6	18	2	2	24
129523629	1.38	0.396	0.239	0.368	-0.255	1.284	0.936	1.179	0.906	2.179	1.131	60	46.476	2.677	0.294	1	39	1	4	1	1	2	1	1	1	2	2	2	49
129523637		0.316	0.988	0.072		0.909		1.329		1.643		60	46.476	2.34	0.74	0	46	3	2	6	1	2	1	1	4	9	2	2	29
129523694	0.857	0.141	0.186	0.17	-0.246	1.419	1.388	1.289	1.371	2.634	2.94	48.618	41.185	2.695	0.112	1	41	2	1	6	4	1	1	1	4	10	2	2	69
129523957	0.592		0.23	0.125	-0.375	1.759	1.773	1.178	1.426	2.763	3.819	18	40.249	2.105	1.167	0	46	2	2	1	1	2	1	1	2	5	2	2	25
129524105	0.734	0.569	0.302	0.167	-0.327	1.283	1.492	1.766	1.514	3.191	3.233	30	46.476	2.516	0.544	1	4	1	1	1	5	2	1	1	2	7	2	2	55
129524851	1.394	0.224	0.154	0.339	-0.153	1.32	1.401	1.445	1.512	2.547	2.986	41.271	45.942	2.718	0.333	1	54	3	2	6	1	1	1	1	6	11	2	2	53
129524947	1.604	0.269	0.529	0.274	-0.125	1.847	2.28	1.546	1.502	3.774	4.561	60	46.476	2.668	0.604	1	47	1	3	3	1	2	1	1	3	6	2	2	29
129525165	1.002	0.162	0.868	0.398	-0.375	1.656	2.424	1.494	1.5	3.297	4.849	54	49.295	2.015	1.087	1	40	1	3	1	3	2	2	1	5	9	2	2	55
129525991	0.909	0.186	0.412	0.15	-0.196	1.475	1.4	1.532	1.52	3.126	2.904	43.052	41.583	2.745	0.22	1	46	1	1	6	3	2	1	1	3	7	2	2	44
129526569	0.832	0.232	0.366	0.208	-0.209	0.871	1.243	0.869	1.343	1.01	2.294	52.301	44.287	2.433	0.497	1	41	1	1	3	4	1	1	1	2	5	2	2	55
129526876	1.004	0.348	0.216	0.229	-0.239	1.555	1.588	1.477	1.585	3.142	3.369	54.751	44.129	2.206	0.578	1	45	4	2	6	1	1	1	1	3	7	2	2	62
129527487	1.175	0.104	0.32	0.375	-0.308	1.738	1.829	1.588	1.485	3.7	3.649	54.027	44.076	1.595	1.298	1	42	2	6	2	1	2	1	1	3	7	2	2	32
129528083	0.587	0.396	0.249	0.089	-0.208	1.209	1.686	1.61	1.522	2.631	3.421	54.385	44.101	2.703	0.471	1	47	1	3	6	1	2	1	1	3	8	2	2	35
129528178	0.931	0.373	0.523	0.101	-0.114	1.227	1.306	1.678	1.534	2.818	2.777	41.183	40.681	2.795	0.165	1	39	3	1	2	1	2	6	1	4	10	2	2	25
129528377	0.183	0.512	0.641	0.023	-0.36	1.105	0.954	1.604	1.404	2.362	1.92	54	49.295	2.382	1.188	1	43	2	2	4	1	2	1	1	3	7	2	2	24
129528641	606.599	0.577	0.623	0.001	0	0.917	0.837	1.754	1.974	2.136	2.201	60	46.476	2.845	0.108	0	46	4	2	6	1	2	1	1	3	6	2	2	23
129529233	0.019	0.58		0.001	-0.193	1.057	2.411	1.5	1.501	2.114	4.819	67.5	45	1.97	1.528	0	41	4	2	2	1	2	1	1	6	12	2	2	44
129529281	1.719	0.347	0.402	0.224	-0.112	1.346	0.976	1.463	1.094	2.78	1.45	52.432	44.258	2.356	0.632	1	4	1	1	1	1	2	1	3	1	3	1	1	69
129529414	0.867	0.328	0.562	0.109	-0.123	1.36	1.312	1.056	2.207	1.908	3.962	45	49.295	2.28	0.652	1	38	5	2	2	1	2	1	1	3	6	2	2	29
129529603	1	0.232		0.375	-0.375	1.656	2.424	1.5	1.5	3.312	4.849	67.5	45	1.651	1.382	0	45	7	4	2	5	1	1	1	4	10	1	1	41
129529856	0.97	0.529	0.624	0.235	-0.166	0.92	1.087	1.131	1.945	1.439	3.05	45	51.962	1.804	1.401	1	46	1	3	6	4	2	1	2	3	6	2	2	40
129529920		0.503	0.855	0.017		0.871		1.528		1.781		60	46.476	2.767	0.425	0	46	3	3	3	1	2	1	1	3	8	2	2	23
129530016	1.431	0.291	0.37	0.135	-0.073	1.326	1.632	1.479	1.513	2.637	3.285	52.094	44.337	2.496	0.695	1	39	5	2	6	1	2	1	1	4	10	1	1	23
129530147	0.904	0.191		0.168	-0.168	1.003	1.726	1.326	1.022	2.018	2.339	54	49.295	1.903	1.175	0	45	5	2	2	1	1	1	4	6	17	2	2	32
129530235	0.929	0.05	0.236	0.158	-0.122		1.017		0.955		1.382	58.841	22.967	2.216	0.207	0	18	6	2	2	3	2	1	1	5	9	2	2	46
129530344	1	0.217	0.102	0.375	-0.375	1.83	1.748	1.576	1.572	3.9	3.743	24.625	39.489	2.179	0.703	1	40	1	1	1	1	2	1	1	1	1	2	2	29
129530585	1.608	0.317	0.826	0.276	-0.125	1.281	1.151	1.502	1.597	2.584	2.498	60	46.476	2.787	0.388	1	47	2	3	4	1	1	1	1	2	5	2	2	25
129530600	0.034	0.58		0.001	-0.125	1.124	2.061	1.703	1.392	2.533	3.826	60	46.476	2.749	0.222	0	48	6	2	2	1	1	1	1	3	8	1	1	23
129530602	0.661	0.345	0.613	0.07	-0.125	0.999	0.986	1.898	1.622	2.629	2.188	60	46.476	2.399	0.786	1	44	1	1	6	1	2	1	1	4	10	2	2	25
129530775	0.582	0.416	0.63	0.078	-0.169	1.147	1.636	2.188	1.473	3.358	3.287	60	46.476	2.681	0.372	1	46	2	3	6	2	1	1	1	3	9	2	2	27
129530961	0.728	0.404	0.304	0.142	-0.242	1.212	1.605	1.607	1.507	2.601	3.285	54.47	44.106	2.788	0.159	1	45	1	1	3	1	2	1	1	2	5	2	2	32
129531030	0.9	0.466	0.296	0.114	-0.13	1.276	1.173	1.359	1.545	2.327	2.48	40.744	45.596	2.603	0.39	1	53	3	3	3	2	2	1	1	6	12	2	2	32
129531125	1.117	0.177	0.232	0.365	-0.206	1.392	1.503	1.167	1.605	2.164	3.25	48.309	41.225	2.555	0.25	1	23	3	3	2	1	1	1	4	5	9	2	2	30
129531930	0.852	0.47	0.439	0.094	-0.12	1.695	1.433	1.517	1.554	3.403	2.991	36.517	44.109	2.744	0.222	1	40	5	2	6	1	2	1	1	4	9	2	2	23
129532437	1.162	0.421	0.428	0.106	-0.075	1.026	1.115	1.432	1.398	2.062	2.077	43.965	40.309	2.737	0.168	1	47	2	3	1	4	1	1	1	3	6	2	2	33
129533214	914.495	0.364	0.612	0.082	0	1.355	2.214	1.526	1.5	2.778	4.427	60	46.476	2.459	0.847	0	45	5	2	2	5	2	1	1	2	5	2	2	75
129533392	0.353	0.47	0.612	0.032	-0.125	0.786	2.214	1.352	1.5	1.439	4.427	60	46.476	2.674	0.435	1	39	4	5	2	1	2	1	1	4	9	2	2	25
129533443	2.548	0.278	0.466	0.132	-0.034	1.41	1.742	1.331	1.544	2.546	3.535	53.216	44.133	2.505	0.495	1	41	5	2	2	1	1	1	1	6	11	2	2	24
129533513	1.189	1.163	0.69	0.241	-0.151	1.456	1.598	2.02	1.211	4.055	2.627	54	49.295	2.012	1.034	1	39	2	1	3	2	1	1	1	2	5	2	2	48
129533851	0.694	0.27	0.265	0.134	-0.208	1.122	1.479	1.081	1.493	1.641	2.969	39.449	44.893	2.354	0.658	1	42	3	2	4	1	2	1	1	2	5	2	2	32
129534279	0.462	0.411	0.528	0.08	-0.328	1.72	1.125	1.543	1.441	3.501	2.32	45	49.295	2.643	0.587	1	47	2	1	2	2	1	1	1	3	8	2	2	47
129534393			0.152		-0.375		1.847		1.546		3.771	15	36.742	2.2	0.804	0	41	4	2	2	1	2	6	2	4	9	2	2	23
129534722	0.603	0.481	0.253	0.123	-0.301	1.315	1.799	1.784	1.471	3.176	3.727	26.445	41.521	2.765	0.276	1	47	3	2	2	1	2	1	1	4	9	2	2	34
129534879	1.111	0.376	0.446	0.114	-0.123	1.543	1.383	1.197	1.315	2.469	2.504	37.454	44.234	1.798	0.831	1	48	2	2	3	1	1	1	1	5	9	2	2	27
129534896		1.369	0.434		-0.095		1.469		1.528		2.956	37.454	44.234	2.608	0.447	0	42	4	6	6	1	1	1	1	6	11	2	2	34
[truncated: 2,020 more rows]

## Sheet: Key
Keep	0	1
	Discard	Keep
L1	perceived loneliness
	please refer to the main text and Supplemental Files for information on all the variables.
